# Supplementary material for: Allelic prevalence and geographic distribution of cerebrotendinous xanthomatosis
Source: Orphanet J Rare Dis. 2023 Jan 17;18:13. doi: 10.1186/s13023-022-02578-1 (PMC9843874; doi:10.1186/s13023-022-02578-1)
Supplement: Supplementary file 1 — Additional file 1. Supplementary variants information. [file 13023_2022_2578_MOESM1_ESM.xlsx]

## Sheet: ClinVar_missense_annotated
Name	Gene(s)	Protein change	Condition(s)	Clinical significance (Last reviewed)	Review status	Accession	GRCh37Chromosome	GRCh37Location	GRCh38Chromosome	GRCh38Location	VariationID	AlleleID(s)	dbSNP ID	Canonical SPDI	HGMD	VARSOME	REVEL	High Confidence	IQR outlier
NM_000784.4(CYP27A1):c.1A>G (p.Met1Val)	CYP27A1	M1V	Cholestanol storage disease	Uncertain significance(Last reviewed: May 25, 2018)	criteria provided, single submitter	VCV000550059	2	219646906	2	218782183	550059	541871	rs1446633660	NC_000002.12:218782182:A:G	#N/A	#N/A	#N/A	#N/A	#N/A
NM_000784.4(CYP27A1):c.2T>C (p.Met1Thr)	CYP27A1	M1T	not provided|Cholestanol storage disease	Uncertain significance(Last reviewed: Jan 13, 2018)	criteria provided, multiple submitters, no conflicts	VCV000282570	2	219646907	2	218782184	282570	266807	rs759003992	NC_000002.12:218782183:T:C	DM	#N/A	#N/A	#N/A	#N/A
NM_000784.4(CYP27A1):c.63C>G (p.Cys21Trp)	CYP27A1	C21W	not provided	Uncertain significance(Last reviewed: Nov 2, 2017)	criteria provided, single submitter	VCV000594811	2	219646968	2	218782245	594811	585873	rs781222632	NC_000002.12:218782244:C:G	#N/A	#N/A	#N/A	#N/A	#N/A
NM_000784.4(CYP27A1):c.83A>C (p.Lys28Thr)	CYP27A1	K28T	not provided|Cholestanol storage disease|Intellectual disability	Uncertain significance(Last reviewed: Oct 3, 2019)	criteria provided, multiple submitters, no conflicts	VCV000500828	2	219646988	2	218782265	500828	492252	rs371449777	NC_000002.12:218782264:A:C	#N/A	#N/A	#N/A	#N/A	#N/A
NM_000784.4(CYP27A1):c.110C>T (p.Ser37Leu)	CYP27A1	S37L	not provided	Uncertain significance(Last reviewed: Sep 7, 2018)	criteria provided, single submitter	VCV000598667	2	219647015	2	218782292	598667	589728	rs1559384559	NC_000002.12:218782291:C:T	#N/A	#N/A	#N/A	#N/A	#N/A
NM_000784.4(CYP27A1):c.130C>T (p.Pro44Ser)	CYP27A1	P44S	Cholestanol storage disease	Uncertain significance(Last reviewed: Oct 16, 2019)	criteria provided, single submitter	VCV000966578	2	219647035	2	218782312	966578	952939		NC_000002.12:218782311:C:T	#N/A	#N/A	#N/A	#N/A	#N/A
NM_000784.4(CYP27A1):c.148G>A (p.Val50Ile)	CYP27A1	V50I	Cholestanol storage disease|not provided	Conflicting interpretations of pathogenicity(Last reviewed: Nov 6, 2020)	criteria provided, conflicting interpretations	VCV000501139	2	219647053	2	218782330	501139	492563	rs149101812	NC_000002.12:218782329:G:A	#N/A	#N/A	#N/A	#N/A	#N/A
NM_000784.4(CYP27A1):c.158G>T (p.Arg53Leu)	CYP27A1	R53L	not provided	Uncertain significance(Last reviewed: Feb 22, 2017)	criteria provided, single submitter	VCV000500520	2	219647063	2	218782340	500520	491944	rs376993392	NC_000002.12:218782339:G:T	#N/A	#N/A	#N/A	#N/A	#N/A
NM_000784.4(CYP27A1):c.197T>C (p.Leu66Pro)	CYP27A1	L66P	Cholestanol storage disease	Uncertain significance(Last reviewed: Sep 20, 2020)	criteria provided, single submitter	VCV001013937	2	219647102	2	218782379	1013937	1003673		NC_000002.12:218782378:T:C	#N/A	#N/A	#N/A	#N/A	#N/A
NM_000784.4(CYP27A1):c.203T>G (p.Phe68Cys)	CYP27A1	F68C	not provided|Cholestanol storage disease	Uncertain significance(Last reviewed: Dec 23, 2016)	criteria provided, multiple submitters, no conflicts	VCV000128883	2	219647108	2	218782385	128883	134330	rs587780327	NC_000002.12:218782384:T:G	#N/A	#N/A	#N/A	#N/A	#N/A
NM_000784.4(CYP27A1):c.215T>A (p.Leu72Gln)	CYP27A1	L72Q	not provided|Cholestanol storage disease	Uncertain significance(Last reviewed: Dec 9, 2019)	criteria provided, single submitter	VCV000528492	2	219647120	2	218782397	528492	517933	rs138189735	NC_000002.12:218782396:T:A	#N/A	#N/A	#N/A	#N/A	#N/A
NM_000784.4(CYP27A1):c.241C>A (p.Leu81Met)	CYP27A1	L81M	Cholestanol storage disease|not provided	Uncertain significance(Last reviewed: Jan 13, 2018)	criteria provided, multiple submitters, no conflicts	VCV000287315	2	219647146	2	218782423	287315	271552	rs370498798	NC_000002.12:218782422:C:A	#N/A	#N/A	#N/A	#N/A	#N/A
NM_000784.4(CYP27A1):c.248A>C (p.Gln83Pro)	CYP27A1	Q83P	not provided	Uncertain significance(Last reviewed: May 8, 2017)	criteria provided, single submitter	VCV000501951	2	219647153	2	218782430	501951	493375	rs185591162	NC_000002.12:218782429:A:C	#N/A	#N/A	#N/A	#N/A	#N/A
NM_000784.4(CYP27A1):c.256G>A (p.Val86Met)	CYP27A1	V86M	Cholestanol storage disease|not specified	Benign/Likely benign(Last reviewed: Dec 4, 2020)	criteria provided, multiple submitters, no conflicts	VCV000498095	2	219674300	2	218809577	498095	489519	rs200604732	NC_000002.12:218809576:G:A	DM?	#N/A	#N/A	#N/A	#N/A
NM_000784.4(CYP27A1):c.344A>G (p.Glu115Gly)	CYP27A1	E115G	Cholestanol storage disease	Uncertain significance(Last reviewed: Jan 13, 2018)	criteria provided, single submitter	VCV000896055	2	219674388	2	218809665	896055	883753		NC_000002.12:218809664:A:G	#N/A	#N/A	#N/A	#N/A	#N/A
NM_000784.4(CYP27A1):c.355C>T (p.Arg119Trp)	CYP27A1	R119W	Cholestanol storage disease|not provided	Uncertain significance(Last reviewed: May 15, 2018)	criteria provided, single submitter	VCV000447230	2	219674399	2	218809676	447230	440654	rs369294392	NC_000002.12:218809675:C:T	#N/A	#N/A	#N/A	#N/A	#N/A
NM_000784.4(CYP27A1):c.368A>C (p.Lys123Thr)	CYP27A1	K123T	Cholestanol storage disease	Uncertain significance(Last reviewed: Jan 13, 2018)	criteria provided, single submitter	VCV000896056	2	219674412	2	218809689	896056	883754		NC_000002.12:218809688:A:C	#N/A	#N/A	#N/A	#N/A	#N/A
NM_000784.4(CYP27A1):c.379C>T (p.Arg127Trp)	CYP27A1	R127W	Cholestanol storage disease|not provided	Pathogenic/Likely pathogenic(Last reviewed: Dec 16, 2020)	criteria provided, multiple submitters, no conflicts	VCV000065865	2	219674423	2	218809700	65865	76773	rs201114717	NC_000002.12:218809699:C:T	DM	Pathogenic	0.653	yes	no
NM_000784.4(CYP27A1):c.380G>A (p.Arg127Gln)	CYP27A1	R127Q	Cholestanol storage disease	Pathogenic/Likely pathogenic(Last reviewed: Aug 20, 2020)	criteria provided, multiple submitters, no conflicts	VCV000065866	2	219674424	2	218809701	65866	76774	rs376230356	NC_000002.12:218809700:G:A	DM	Pathogenic	0.727	yes	no
NM_000784.4(CYP27A1):c.404A>G (p.Glu135Gly)	CYP27A1	E135G	Cholestanol storage disease	Uncertain significance(Last reviewed: Aug 14, 2020)	no assertion criteria provided	VCV000989507	2	219674448	2	218809725	989507	977685		NC_000002.12:218809724:A:G	#N/A	#N/A	#N/A	#N/A	#N/A
NM_000784.4(CYP27A1):c.409C>T (p.Arg137Trp)	CYP27A1	R137W	not provided|Cholestanol storage disease	Conflicting interpretations of pathogenicity(Last reviewed: Oct 23, 2020)	criteria provided, conflicting interpretations	VCV000065867	2	219674453	2	218809730	65867	76775	rs72551312	NC_000002.12:218809729:C:T	DM	#N/A	#N/A	#N/A	#N/A
NM_000784.4(CYP27A1):c.410G>A (p.Arg137Gln)	CYP27A1	R137Q	not provided|Cholestanol storage disease	Conflicting interpretations of pathogenicity(Last reviewed: Feb 2, 2021)	criteria provided, conflicting interpretations	VCV000065929	2	219674454	2	218809731	65929	76837	rs587778818	NC_000002.12:218809730:G:A	DM	#N/A	#N/A	#N/A	#N/A
NM_000784.4(CYP27A1):c.425T>C (p.Leu142Pro)	CYP27A1	L142P	Cholestanol storage disease	Uncertain significance(Last reviewed: Sep 26, 2018)	criteria provided, single submitter	VCV000639836	2	219674469	2	218809746	639836	629466	rs369363177	NC_000002.12:218809745:T:C	DM	#N/A	#N/A	#N/A	#N/A
NM_000784.4(CYP27A1):c.433G>A (p.Gly145Arg)	CYP27A1	G145R	Cholestanol storage disease|not provided	Pathogenic(Last reviewed: Jan 1, 2018)	criteria provided, single submitter	VCV000065868	2	219674477	2	218809754	65868	76776	rs587778795	NC_000002.12:218809753:G:A	DM	Likely Pathogenic	0.812	yes	no
NM_000784.4(CYP27A1):c.434G>A (p.Gly145Glu)	CYP27A1	G145E	Cholestanol storage disease	Pathogenic(Last reviewed: Aug 1, 2013)	no assertion criteria provided	VCV000004264	2	219674478	2	218809755	4264	19303	rs72551313	NC_000002.12:218809754:G:A	DM	Likely Pathogenic	0.782	yes	no
NM_000784.4(CYP27A1):c.443C>G (p.Thr148Ser)	CYP27A1	T148S	not provided	Uncertain significance(Last reviewed: Jan 23, 2017)	criteria provided, single submitter	VCV000500079	2	219674487	2	218809764	500079	491503	rs1404621754	NC_000002.12:218809763:C:G	#N/A	#N/A	#N/A	#N/A	#N/A
NM_000784.4(CYP27A1):c.472C>T (p.Arg158Cys)	CYP27A1	R158C	Cholestanol storage disease|not provided	Uncertain significance(Last reviewed: Oct 24, 2019)	criteria provided, multiple submitters, no conflicts	VCV000287927	2	219676970	2	218812247	287927	272164	rs774541162	NC_000002.12:218812246:C:T	#N/A	#N/A	#N/A	#N/A	#N/A
NM_000784.4(CYP27A1):c.490C>T (p.Arg164Trp)	CYP27A1	R164W	not provided	Uncertain significance(Last reviewed: Aug 23, 2017)	criteria provided, single submitter	VCV000593797	2	219676988	2	218812265	593797	584860	rs61733615	NC_000002.12:218812264:C:T	#N/A	#N/A	#N/A	#N/A	#N/A
NM_000784.4(CYP27A1):c.491G>C (p.Arg164Pro)	CYP27A1	R164P	not provided|Cholestanol storage disease	Conflicting interpretations of pathogenicity(Last reviewed: Dec 3, 2020)	criteria provided, conflicting interpretations	VCV000498357	2	219676989	2	218812266	498357	489781	rs148417330	NC_000002.12:218812265:G:C	#N/A	#N/A	#N/A	#N/A	#N/A
NM_000784.4(CYP27A1):c.491G>A (p.Arg164Gln)	CYP27A1	R164Q	Cholestanol storage disease|Intellectual disability|not provided	Conflicting interpretations of pathogenicity(Last reviewed: Dec 2, 2020)	criteria provided, conflicting interpretations	VCV000284176	2	219676989	2	218812266	284176	268413	rs148417330	NC_000002.12:218812265:G:A	#N/A	#N/A	#N/A	#N/A	#N/A
NM_000784.4(CYP27A1):c.506C>A (p.Ala169Glu)	CYP27A1	A169E	Cholestanol storage disease	Likely benign(Last reviewed: Nov 23, 2020)	criteria provided, single submitter	VCV001104671	2	219677004	2	218812281	1104671	1090769		NC_000002.12:218812280:C:A	#N/A	#N/A	#N/A	#N/A	#N/A
NM_000784.4(CYP27A1):c.506C>T (p.Ala169Val)	CYP27A1	A169V	not specified|Cholestanol storage disease|not provided	Benign/Likely benign(Last reviewed: Dec 4, 2020)	criteria provided, multiple submitters, no conflicts	VCV000586208	2	219677004	2	218812281	586208	576644	rs59443548	NC_000002.12:218812280:C:T	#N/A	#N/A	#N/A	#N/A	#N/A
NM_000784.4(CYP27A1):c.515C>A (p.Ala172Glu)	CYP27A1	A172E	Cholestanol storage disease	Uncertain significance(Last reviewed: Aug 13, 2020)	no assertion criteria provided	VCV000989508	2	219677013	2	218812290	989508	977686		NC_000002.12:218812289:C:A	#N/A	#N/A	#N/A	#N/A	#N/A
NM_000784.4(CYP27A1):c.515C>T (p.Ala172Val)	CYP27A1	A172V	Cholestanol storage disease|not provided	Conflicting interpretations of pathogenicity(Last reviewed: Oct 14, 2020)	criteria provided, conflicting interpretations	VCV000502427	2	219677013	2	218812290	502427	493851	rs200753815	NC_000002.12:218812289:C:T	#N/A	#N/A	#N/A	#N/A	#N/A
NM_000784.4(CYP27A1):c.518T>C (p.Leu173Pro)	CYP27A1	L173P	Cholestanol storage disease	Uncertain significance(Last reviewed: Jun 26, 2019)	criteria provided, single submitter	VCV000939619	2	219677016	2	218812293	939619	931152		NC_000002.12:218812292:T:C	#N/A	#N/A	#N/A	#N/A	#N/A
NM_000784.4(CYP27A1):c.524C>T (p.Thr175Met)	CYP27A1	T175M	not specified|Cholestanol storage disease|not provided	Benign/Likely benign(Last reviewed: Dec 5, 2020)	criteria provided, multiple submitters, no conflicts	VCV000586209	2	219677022	2	218812299	586209	576645	rs2229381	NC_000002.12:218812298:C:T	#N/A	#N/A	#N/A	#N/A	#N/A
NM_000784.4(CYP27A1):c.527A>G (p.Asp176Gly)	CYP27A1	D176G	not provided|Cholestanol storage disease	Uncertain significance(Last reviewed: Sep 12, 2018)	criteria provided, multiple submitters, no conflicts	VCV000499395	2	219677025	2	218812302	499395	490819	rs748325824	NC_000002.12:218812301:A:G	#N/A	#N/A	#N/A	#N/A	#N/A
NM_000784.4(CYP27A1):c.536A>G (p.Asn179Ser)	CYP27A1	N179S	not provided|Cholestanol storage disease	Conflicting interpretations of pathogenicity(Last reviewed: Dec 4, 2020)	criteria provided, conflicting interpretations	VCV000287928	2	219677034	2	218812311	287928	272165	rs145080072	NC_000002.12:218812310:A:G	#N/A	#N/A	#N/A	#N/A	#N/A
NM_000784.4(CYP27A1):c.545T>C (p.Ile182Thr)	CYP27A1	I182T	Cholestanol storage disease	Uncertain significance(Last reviewed: Apr 25, 2018)	criteria provided, multiple submitters, no conflicts	VCV000558035	2	219677043	2	218812320	558035	541874	rs556745324	NC_000002.12:218812319:T:C	DM?	#N/A	#N/A	#N/A	#N/A
NM_000784.4(CYP27A1):c.546T>G (p.Ile182Met)	CYP27A1	I182M	not provided	Uncertain significance(Last reviewed: Apr 20, 2017)	criteria provided, single submitter	VCV000501615	2	219677044	2	218812321	501615	493039	rs149366157	NC_000002.12:218812320:T:G	#N/A	#N/A	#N/A	#N/A	#N/A
NM_000784.4(CYP27A1):c.578G>A (p.Arg193Gln)	CYP27A1	R193Q	Cholestanol storage disease|not specified	Conflicting interpretations of pathogenicity(Last reviewed: Dec 3, 2020)	criteria provided, conflicting interpretations	VCV000288473	2	219677076	2	218812353	288473	272710	rs181649030	NC_000002.12:218812352:G:A	#N/A	#N/A	#N/A	#N/A	#N/A
NM_000784.4(CYP27A1):c.593C>T (p.Ser198Leu)	CYP27A1	S198L	Cholestanol storage disease	Likely benign(Last reviewed: Dec 2, 2020)	criteria provided, single submitter	VCV001153225	2	219677091	2	218812368	1153225	1133206		NC_000002.12:218812367:C:T	#N/A	#N/A	#N/A	#N/A	#N/A
NM_000784.4(CYP27A1):c.608C>T (p.Ser203Leu)	CYP27A1	S203L	Cholestanol storage disease	Likely benign(Last reviewed: Nov 25, 2020)	criteria provided, single submitter	VCV001099022	2	219677106	2	218812383	1099022	1090771		NC_000002.12:218812382:C:T	#N/A	#N/A	#N/A	#N/A	#N/A
NM_000784.4(CYP27A1):c.613A>G (p.Met205Val)	CYP27A1	M205V	Cholestanol storage disease|not provided	Uncertain significance(Last reviewed: Oct 31, 2020)	criteria provided, multiple submitters, no conflicts	VCV000597585	2	219677111	2	218812388	597585	588646	rs147321244	NC_000002.12:218812387:A:G	#N/A	#N/A	#N/A	#N/A	#N/A
NM_000784.4(CYP27A1):c.614T>C (p.Met205Thr)	CYP27A1	M205T	Cholestanol storage disease	Uncertain significance(Last reviewed: Jun 21, 2019)	criteria provided, single submitter	VCV001028373	2	219677112	2	218812389	1028373	1015991		NC_000002.12:218812388:T:C	#N/A	#N/A	#N/A	#N/A	#N/A
NM_000784.4(CYP27A1):c.646G>C (p.Ala216Pro)	CYP27A1	A216P	Cholestanol storage disease|not provided	Pathogenic/Likely pathogenic(Last reviewed: Jan 1, 2021)	criteria provided, multiple submitters, no conflicts	VCV000065885	2	219677144	2	218812421	65885	76793	rs201346271	NC_000002.12:218812420:G:C	DM	Pathogenic	0.674	yes	no
NM_000784.4(CYP27A1):c.649A>C (p.Ile217Leu)	CYP27A1	I217L	not provided	Uncertain significance(Last reviewed: Jul 13, 2015)	criteria provided, single submitter	VCV000281894	2	219677277	2	218812554	281894	266131	rs886042256	NC_000002.12:218812553:A:C	#N/A	#N/A	#N/A	#N/A	#N/A
NM_000784.4(CYP27A1):c.659T>A (p.Ile220Asn)	CYP27A1	I220N	Cholestanol storage disease	Uncertain significance(Last reviewed: Mar 15, 2018)	criteria provided, single submitter	VCV000572133	2	219677287	2	218812564	572133	560932	rs1559392536	NC_000002.12:218812563:T:A	#N/A	#N/A	#N/A	#N/A	#N/A
NM_000784.4(CYP27A1):c.673C>T (p.Arg225Cys)	CYP27A1	R225C	not provided|not specified|Cholestanol storage disease	Benign(Last reviewed: Dec 4, 2020)	criteria provided, multiple submitters, no conflicts	VCV000256798	2	219677301	2	218812578	256798	250575	rs114768494	NC_000002.12:218812577:C:T	#N/A	#N/A	#N/A	#N/A	#N/A
NM_000784.4(CYP27A1):c.674G>A (p.Arg225His)	CYP27A1	R225H	Cholestanol storage disease	Uncertain significance(Last reviewed: Aug 16, 2017)	criteria provided, single submitter	VCV000553363	2	219677302	2	218812579	553363	541924	rs753275244	NC_000002.12:218812578:G:A	DM	#N/A	#N/A	#N/A	#N/A
NM_000784.4(CYP27A1):c.682T>C (p.Cys228Arg)	CYP27A1	C228R	not provided	Uncertain significance(Last reviewed: May 31, 2017)	criteria provided, single submitter	VCV000502366	2	219677310	2	218812587	502366	493790	rs1553616268	NC_000002.12:218812586:T:C	#N/A	#N/A	#N/A	#N/A	#N/A
NM_000784.4(CYP27A1):c.701C>T (p.Pro234Leu)	CYP27A1	P234L	Cholestanol storage disease	Uncertain significance(Last reviewed: May 9, 2019)	criteria provided, single submitter	VCV000834683	2	219677329	2	218812606	834683	825743		NC_000002.12:218812605:C:T	#N/A	#N/A	#N/A	#N/A	#N/A
NM_000784.4(CYP27A1):c.703G>A (p.Glu235Lys)	CYP27A1	E235K	not provided|Cholestanol storage disease	Conflicting interpretations of pathogenicity(Last reviewed: Dec 4, 2020)	criteria provided, conflicting interpretations	VCV000334368	2	219677331	2	218812608	334368	284717	rs149897566	NC_000002.12:218812607:G:A	#N/A	#N/A	#N/A	#N/A	#N/A
NM_000784.4(CYP27A1):c.712G>A (p.Val238Met)	CYP27A1	V238M	Cholestanol storage disease|not provided	Conflicting interpretations of pathogenicity(Last reviewed: Nov 15, 2020)	criteria provided, conflicting interpretations	VCV000596340	2	219677340	2	218812617	596340	587401	rs199691576	NC_000002.12:218812616:G:A	#N/A	#N/A	#N/A	#N/A	#N/A
NM_000784.4(CYP27A1):c.721G>A (p.Val241Ile)	CYP27A1	V241I	not provided	Uncertain significance(Last reviewed: Nov 2, 2017)	criteria provided, single submitter	VCV000594815	2	219677349	2	218812626	594815	585877	rs369660141	NC_000002.12:218812625:G:A	#N/A	#N/A	#N/A	#N/A	#N/A
NM_000784.4(CYP27A1):c.776A>G (p.Lys259Arg)	CYP27A1	K259R	Cholestanol storage disease	Likely pathogenic(Last reviewed: Aug 24, 2020)	criteria provided, multiple submitters, no conflicts	VCV000065898	2	219677404	2	218812681	65898	76806	rs72551317	NC_000002.12:218812680:A:G	DM	Likely Pathogenic	0.356	yes	yes
NM_000784.4(CYP27A1):c.784C>T (p.Arg262Cys)	CYP27A1	R262C	not provided	Uncertain significance	no assertion criteria provided	VCV001284558	2	219677412	2	218812689	1284558	1274412		NC_000002.12:218812688:C:T	#N/A	#N/A	#N/A	#N/A	#N/A
NM_000784.4(CYP27A1):c.788C>G (p.Pro263Arg)	CYP27A1	P263R	not provided	Uncertain significance(Last reviewed: Nov 22, 2017)	criteria provided, single submitter	VCV000595129	2	219677416	2	218812693	595129	586191	rs1274003022	NC_000002.12:218812692:C:G	#N/A	#N/A	#N/A	#N/A	#N/A
NM_000784.4(CYP27A1):c.790G>A (p.Val264Met)	CYP27A1	V264M	not provided|Cholestanol storage disease	Conflicting interpretations of pathogenicity(Last reviewed: Oct 20, 2020)	criteria provided, conflicting interpretations	VCV000500768	2	219677418	2	218812695	500768	492192	rs201500822	NC_000002.12:218812694:G:A	#N/A	#N/A	#N/A	#N/A	#N/A
NM_000784.4(CYP27A1):c.802T>C (p.Trp268Arg)	CYP27A1	W268R	not provided	Uncertain significance(Last reviewed: Dec 27, 2017)	criteria provided, single submitter	VCV000595582	2	219677430	2	218812707	595582	586644	rs535323883	NC_000002.12:218812706:T:C	#N/A	#N/A	#N/A	#N/A	#N/A
NM_000784.4(CYP27A1):c.808C>G (p.Arg270Gly)	CYP27A1	R270G	not provided|Cholestanol storage disease	Uncertain significance(Last reviewed: Mar 6, 2018)	criteria provided, multiple submitters, no conflicts	VCV000596347	2	219677436	2	218812713	596347	587408	rs72551318	NC_000002.12:218812712:C:G	#N/A	#N/A	#N/A	#N/A	#N/A
NM_000784.4(CYP27A1):c.809G>A (p.Arg270Gln)	CYP27A1	R270Q	not provided	Uncertain significance(Last reviewed: Jun 15, 2017)	criteria provided, single submitter	VCV000502608	2	219677437	2	218812714	502608	494031	rs556715266	NC_000002.12:218812713:G:A	#N/A	#N/A	#N/A	#N/A	#N/A
NM_000784.4(CYP27A1):c.859G>A (p.Asp287Asn)	CYP27A1	D287N	Cholestanol storage disease	Uncertain significance(Last reviewed: Jan 12, 2018)	criteria provided, single submitter	VCV000334371	2	219677661	2	218812938	334371	285400	rs775027289	NC_000002.12:218812937:G:A	#N/A	#N/A	#N/A	#N/A	#N/A
NM_000784.4(CYP27A1):c.871G>A (p.Glu291Lys)	CYP27A1	E291K	Cholestanol storage disease|not provided	Uncertain significance(Last reviewed: Jan 13, 2018)	criteria provided, single submitter	VCV000334372	2	219677673	2	218812950	334372	287857	rs190012697	NC_000002.12:218812949:G:A	#N/A	#N/A	#N/A	#N/A	#N/A
NM_000784.4(CYP27A1):c.884C>T (p.Ala295Val)	CYP27A1	A295V	not provided	Uncertain significance(Last reviewed: May 1, 2016)	criteria provided, single submitter	VCV000809160	2	219677686	2	218812963	809160	795164	rs1417655712	NC_000002.12:218812962:C:T	#N/A	#N/A	#N/A	#N/A	#N/A
NM_000784.4(CYP27A1):c.919G>T (p.Val307Leu)	CYP27A1	V307L	Cholestanol storage disease|not provided	Uncertain significance(Last reviewed: Oct 21, 2020)	criteria provided, multiple submitters, no conflicts	VCV000281718	2	219677721	2	218812998	281718	265955	rs779794737	NC_000002.12:218812997:G:T	#N/A	#N/A	#N/A	#N/A	#N/A
NM_000784.4(CYP27A1):c.958C>T (p.Leu320Phe)	CYP27A1	L320F	not provided	Uncertain significance(Last reviewed: Jan 10, 2018)	criteria provided, single submitter	VCV000284184	2	219677760	2	218813037	284184	268421	rs367855115	NC_000002.12:218813036:C:T	#N/A	#N/A	#N/A	#N/A	#N/A
NM_000784.4(CYP27A1):c.967C>T (p.Arg323Trp)	CYP27A1	R323W	not provided	Uncertain significance(Last reviewed: Sep 7, 2017)	criteria provided, single submitter	VCV000594005	2	219677769	2	218813046	594005	585068	rs371603253	NC_000002.12:218813045:C:T	#N/A	#N/A	#N/A	#N/A	#N/A
NM_000784.4(CYP27A1):c.974C>T (p.Ala325Val)	CYP27A1	A325V	not provided	Uncertain significance(Last reviewed: May 24, 2018)	criteria provided, single submitter	VCV000597316	2	219677776	2	218813053	597316	588377	rs1559392874	NC_000002.12:218813052:C:T	#N/A	#N/A	#N/A	#N/A	#N/A
NM_000784.4(CYP27A1):c.1016C>T (p.Thr339Met)	CYP27A1	T339M	not provided|Cholestanol storage disease	Pathogenic/Likely pathogenic(Last reviewed: Sep 24, 2020)	criteria provided, multiple submitters, no conflicts	VCV000004266	2	219677818	2	218813095	4266	19305	rs121908102	NC_000002.12:218813094:C:T	DM	Pathogenic	0.941	yes	no
NM_000784.4(CYP27A1):c.1019C>T (p.Thr340Ile)	CYP27A1	T340I	not provided	Uncertain significance(Last reviewed: Dec 21, 2015)	criteria provided, single submitter	VCV000285421	2	219678745	2	218814022	285421	269658	rs143377523	NC_000002.12:218814021:C:T	#N/A	#N/A	#N/A	#N/A	#N/A
NM_000784.4(CYP27A1):c.1028C>T (p.Thr343Met)	CYP27A1	T343M	not provided	Uncertain significance(Last reviewed: May 30, 2018)	criteria provided, single submitter	VCV000597410	2	219678754	2	218814031	597410	588471	rs372194079	NC_000002.12:218814030:C:T	#N/A	#N/A	#N/A	#N/A	#N/A
NM_000784.4(CYP27A1):c.1028C>G (p.Thr343Arg)	CYP27A1	T343R	Cholestanol storage disease	Uncertain significance(Last reviewed: Nov 14, 2017)	criteria provided, single submitter	VCV000554774	2	219678754	2	218814031	554774	541937	rs372194079	NC_000002.12:218814030:C:G	DM	#N/A	#N/A	#N/A	#N/A
NM_000784.4(CYP27A1):c.1052T>G (p.Leu351Arg)	CYP27A1	L351R	Cholestanol storage disease	Likely pathogenic(Last reviewed: May 28, 2019)	criteria provided, single submitter	VCV000801898	2	219678778	2	218814055	801898	790198	rs1470602732	NC_000002.12:218814054:T:G	#N/A	Likely Pathogenic	0.971	no	no
NM_000784.4(CYP27A1):c.1055C>T (p.Ser352Leu)	CYP27A1	S352L	Cholestanol storage disease|not provided	Uncertain significance(Last reviewed: Jul 30, 2018)	criteria provided, multiple submitters, no conflicts	VCV000597716	2	219678781	2	218814058	597716	588777	rs780927834	NC_000002.12:218814057:C:T	#N/A	#N/A	#N/A	#N/A	#N/A
NM_000784.4(CYP27A1):c.1059G>T (p.Lys353Asn)	CYP27A1	K353N	Cholestanol storage disease	Uncertain significance(Last reviewed: Oct 5, 2020)	criteria provided, single submitter	VCV001000596	2	219678785	2	218814062	1000596	988371		NC_000002.12:218814061:G:T	#N/A	#N/A	#N/A	#N/A	#N/A
NM_000784.4(CYP27A1):c.1061A>G (p.Asp354Gly)	CYP27A1	D354G	Cholestanol storage disease	Pathogenic(Last reviewed: Aug 1, 2013)	no assertion criteria provided	VCV000065827	2	219678787	2	218814064	65827	76735	rs72551320	NC_000002.12:218814063:A:G	DM	Uncertain Significance P	0.355	no	no
NM_000784.4(CYP27A1):c.1075G>C (p.Glu359Gln)	CYP27A1	E359Q	not provided	Uncertain significance(Last reviewed: Jan 1, 2017)	criteria provided, single submitter	VCV000809161	2	219678801	2	218814078	809161	795165	rs760471205	NC_000002.12:218814077:G:C	#N/A	#N/A	#N/A	#N/A	#N/A
NM_000784.4(CYP27A1):c.1083G>T (p.Leu361Phe)	CYP27A1	L361F	not provided	Uncertain significance(Last reviewed: Dec 1, 2016)	criteria provided, single submitter	VCV000498764	2	219678809	2	218814086	498764	490188	rs1215745374	NC_000002.12:218814085:G:T	#N/A	#N/A	#N/A	#N/A	#N/A
NM_000784.4(CYP27A1):c.1085A>G (p.His362Arg)	CYP27A1	H362R	not provided	Uncertain significance(Last reviewed: May 19, 2016)	criteria provided, single submitter	VCV000288055	2	219678811	2	218814088	288055	272292	rs886043798	NC_000002.12:218814087:A:G	#N/A	#N/A	#N/A	#N/A	#N/A
NM_000784.4(CYP27A1):c.1102G>T (p.Val368Leu)	CYP27A1	V368L	not provided|Cholestanol storage disease	Likely benign(Last reviewed: Dec 4, 2020)	criteria provided, single submitter	VCV000785765	2	219678828	2	218814105	785765	708041	rs145722193	NC_000002.12:218814104:G:T	#N/A	#N/A	#N/A	#N/A	#N/A
NM_000784.4(CYP27A1):c.1102_1104delinsTTA (p.Val368Leu)	CYP27A1	V368L	not provided	Uncertain significance(Last reviewed: May 7, 2021)	criteria provided, multiple submitters, no conflicts	VCV000286891	2	219678828 - 219678830	2	218814105 - 218814107	286891	271128	rs886043512	NC_000002.12:218814104:GTG:TTA	#N/A	#N/A	#N/A	#N/A	#N/A
NM_000784.4(CYP27A1):c.1114G>A (p.Gly372Arg)	CYP27A1	G372R	not provided|Cholestanol storage disease	Conflicting interpretations of pathogenicity(Last reviewed: Nov 24, 2020)	criteria provided, conflicting interpretations	VCV000291259	2	219678840	2	218814117	291259	275496	rs369969903	NC_000002.12:218814116:G:A	#N/A	#N/A	#N/A	#N/A	#N/A
NM_000784.4(CYP27A1):c.1121T>A (p.Val374Glu)	CYP27A1	V374E	Cholestanol storage disease	Uncertain significance(Last reviewed: Oct 3, 2020)	criteria provided, single submitter	VCV001019728	2	219678847	2	218814124	1019728	1003674		NC_000002.12:218814123:T:A	#N/A	#N/A	#N/A	#N/A	#N/A
NM_000784.4(CYP27A1):c.1148T>A (p.Met383Lys)	CYP27A1	M383K	Cholestanol storage disease|not provided	Uncertain significance(Last reviewed: Dec 26, 2019)	criteria provided, multiple submitters, no conflicts	VCV000289820	2	219678874	2	218814151	289820	274057	rs539356203	NC_000002.12:218814150:T:A	#N/A	#N/A	#N/A	#N/A	#N/A
NM_000784.4(CYP27A1):c.1151C>T (p.Pro384Leu)	CYP27A1	P384L	Cholestanol storage disease|not provided|not specified	Conflicting interpretations of pathogenicity(Last reviewed: May 18, 2021)	criteria provided, conflicting interpretations	VCV000065831	2	219678877	2	218814154	65831	76739	rs41272687	NC_000002.12:218814153:C:T	DM?	#N/A	#N/A	#N/A	#N/A
NM_000784.4(CYP27A1):c.1161A>C (p.Lys387Asn)	CYP27A1	K387N	not provided	Uncertain significance(Last reviewed: Dec 27, 2017)	criteria provided, single submitter	VCV000595581	2	219678887	2	218814164	595581	586643	rs1559393286	NC_000002.12:218814163:A:C	#N/A	#N/A	#N/A	#N/A	#N/A
NM_000784.4(CYP27A1):c.1174G>A (p.Glu392Lys)	CYP27A1	E392K	Cholestanol storage disease	Uncertain significance(Last reviewed: Oct 6, 2017)	criteria provided, single submitter	VCV000554045	2	219678900	2	218814177	554045	541942	rs1553616443	NC_000002.12:218814176:G:A	DM	#N/A	#N/A	#N/A	#N/A
NM_000784.4(CYP27A1):c.1175A>C (p.Glu392Ala)	CYP27A1	E392A	not provided|Cholestanol storage disease	Uncertain significance(Last reviewed: Feb 23, 2017)	criteria provided, multiple submitters, no conflicts	VCV000500465	2	219678901	2	218814178	500465	491889	rs1245201394	NC_000002.12:218814177:A:C	DM	#N/A	#N/A	#N/A	#N/A
NM_000784.4(CYP27A1):c.1181T>C (p.Leu394Pro)	CYP27A1	L394P	Cholestanol storage disease	Likely pathogenic(Last reviewed: May 28, 2019)	criteria provided, single submitter	VCV000801899	2	219678907	2	218814184	801899	790199	rs1406298698	NC_000002.12:218814183:T:C	DM	Likely Pathogenic	0.937	yes	no
NM_000784.4(CYP27A1):c.1183C>A (p.Arg395Ser)	CYP27A1	R395S	Cholestanol storage disease	Uncertain significance(Last reviewed: Sep 15, 2017)	criteria provided, single submitter	VCV000004261	2	219678909	2	218814186	4261	19300	rs121908096	NC_000002.12:218814185:C:A	DM	#N/A	#N/A	#N/A	#N/A
NM_000784.4(CYP27A1):c.1183C>T (p.Arg395Cys)	CYP27A1	R395C	Intellectual disability|not provided|Cholestanol storage disease	Pathogenic/Likely pathogenic(Last reviewed: Nov 1, 2020)	criteria provided, multiple submitters, no conflicts	VCV000004255	2	219678909	2	218814186	4255	19294	rs121908096	NC_000002.12:218814185:C:T	DM	Pathogenic	0.911	yes	no
NM_000784.4(CYP27A1):c.1184G>A (p.Arg395His)	CYP27A1	R395H	not provided|Cholestanol storage disease	Conflicting interpretations of pathogenicity(Last reviewed: Oct 28, 2020)	criteria provided, conflicting interpretations	VCV000065834	2	219678910	2	218814187	65834	76742	rs587778778	NC_000002.12:218814186:G:A	DM	#N/A	#N/A	#N/A	#N/A
NM_000784.4(CYP27A1):c.1192C>A (p.Pro398Thr)	CYP27A1	P398T	not provided	Uncertain significance(Last reviewed: Aug 15, 2018)	criteria provided, single submitter	VCV000598429	2	219679110	2	218814387	598429	589490	rs1559393373	NC_000002.12:218814386:C:A	#N/A	#N/A	#N/A	#N/A	#N/A
NM_000784.4(CYP27A1):c.1195G>T (p.Val399Leu)	CYP27A1	V399L	Cholestanol storage disease	Uncertain significance(Last reviewed: Oct 5, 2020)	criteria provided, single submitter	VCV001002897	2	219679113	2	218814390	1002897	988373		NC_000002.12:218814389:G:T	#N/A	#N/A	#N/A	#N/A	#N/A
NM_000784.4(CYP27A1):c.1202C>G (p.Pro401Arg)	CYP27A1	P401R	Cholestanol storage disease	Pathogenic(Last reviewed: Aug 1, 2013)	no assertion criteria provided	VCV000065836	2	219679120	2	218814397	65836	76744	rs587778780	NC_000002.12:218814396:C:G	DM	Likely Pathogenic	0.73	yes	no
NM_000784.4(CYP27A1):c.1207A>G (p.Asn403Asp)	CYP27A1	N403D	not provided	Uncertain significance(Last reviewed: Feb 17, 2017)	criteria provided, single submitter	VCV000500458	2	219679125	2	218814402	500458	491882	rs1000788840	NC_000002.12:218814401:A:G	#N/A	#N/A	#N/A	#N/A	#N/A
NM_000784.4(CYP27A1):c.1209C>G (p.Asn403Lys)	CYP27A1	N403K	Cholestanol storage disease	Uncertain significance(Last reviewed: Feb 10, 2017)	criteria provided, single submitter	VCV000065837	2	219679127	2	218814404	65837	76745	rs587778781	NC_000002.12:218814403:C:G	DM	#N/A	#N/A	#N/A	#N/A
NM_000784.4(CYP27A1):c.1213C>T (p.Arg405Trp)	CYP27A1	R405W	Cholestanol storage disease|not provided	Pathogenic(Last reviewed: Oct 23, 2020)	criteria provided, multiple submitters, no conflicts	VCV000065838	2	219679131	2	218814408	65838	76746	rs573951598	NC_000002.12:218814407:C:T	DM	Pathogenic	0.888	yes	no
NM_000784.4(CYP27A1):c.1214G>A (p.Arg405Gln)	CYP27A1	R405Q	not provided|Cholestanol storage disease|Intellectual disability	Pathogenic/Likely pathogenic(Last reviewed: Oct 26, 2020)	criteria provided, multiple submitters, no conflicts	VCV000004260	2	219679132	2	218814409	4260	19299	rs121908099	NC_000002.12:218814408:G:A	DM	Pathogenic	0.89	yes	no
NM_000784.4(CYP27A1):c.1238T>A (p.Val413Asp)	CYP27A1	V413D	Cholestanol storage disease	Pathogenic(Last reviewed: Aug 1, 2013)	no assertion criteria provided	VCV000065840	2	219679156	2	218814433	65840	76748	rs587778783	NC_000002.12:218814432:T:A	DM	Likely Pathogenic	0.618	yes	no
NM_000784.4(CYP27A1):c.1286A>G (p.Tyr429Cys)	CYP27A1	Y429C	not provided	Uncertain significance(Last reviewed: Aug 30, 2018)	criteria provided, single submitter	VCV000290429	2	219679290	2	218814567	290429	274666	rs774127681	NC_000002.12:218814566:A:G	#N/A	#N/A	#N/A	#N/A	#N/A
NM_000784.4(CYP27A1):c.1297C>T (p.Arg433Trp)	CYP27A1	R433W	not provided	Uncertain significance(Last reviewed: Nov 11, 2020)	criteria provided, multiple submitters, no conflicts	VCV000597084	2	219679301	2	218814578	597084	588145	rs143002163	NC_000002.12:218814577:C:T	#N/A	#N/A	#N/A	#N/A	#N/A
NM_000784.4(CYP27A1):c.1298G>A (p.Arg433Gln)	CYP27A1	R433Q	not provided	Uncertain significance(Last reviewed: Jun 9, 2017)	criteria provided, single submitter	VCV000287005	2	219679302	2	218814579	287005	271242	rs201107032	NC_000002.12:218814578:G:A	#N/A	#N/A	#N/A	#N/A	#N/A
NM_000784.4(CYP27A1):c.1309G>T (p.Ala437Ser)	CYP27A1	A437S	Cholestanol storage disease	Uncertain significance(Last reviewed: Oct 21, 2020)	criteria provided, single submitter	VCV001039342	2	219679313	2	218814590	1039342	1024149		NC_000002.12:218814589:G:T	#N/A	#N/A	#N/A	#N/A	#N/A
NM_000784.4(CYP27A1):c.1342C>A (p.Arg448Ser)	CYP27A1	R448S	not provided	Uncertain significance(Last reviewed: Nov 8, 2017)	criteria provided, single submitter	VCV000594934	2	219679346	2	218814623	594934	585996	rs730882199	NC_000002.12:218814622:C:A	#N/A	#N/A	#N/A	#N/A	#N/A
NM_000784.4(CYP27A1):c.1342C>T (p.Arg448Cys)	CYP27A1	R448C	not provided|Regression of motor development with severe dystonia and corresponding basal ganglia lesions	Likely pathogenic(Last reviewed: Dec 1, 2014)	no assertion criteria provided	VCV000183278	2	219679346	2	218814623	183278	181406	rs730882199	NC_000002.12:218814622:C:T	DM	Likely Pathogenic	0.968	yes	no
NM_000784.4(CYP27A1):c.1343G>A (p.Arg448His)	CYP27A1	R448H	not provided	Uncertain significance(Last reviewed: May 31, 2018)	criteria provided, multiple submitters, no conflicts	VCV000198750	2	219679347	2	218814624	198750	195910	rs370868184	NC_000002.12:218814623:G:A	#N/A	#N/A	#N/A	#N/A	#N/A
NM_000784.4(CYP27A1):c.1369A>G (p.Thr457Ala)	CYP27A1	T457A	Cholestanol storage disease	Uncertain significance(Last reviewed: Jan 12, 2018)	criteria provided, single submitter	VCV000895850	2	219679373	2	218814650	895850	883758		NC_000002.12:218814649:A:G	#N/A	#N/A	#N/A	#N/A	#N/A
NM_000784.4(CYP27A1):c.1402C>T (p.Pro468Ser)	CYP27A1	P468S	Cholestanol storage disease	Pathogenic(Last reviewed: Aug 1, 2013)	no assertion criteria provided	VCV000065850	2	219679406	2	218814683	65850	76758	rs587778787	NC_000002.12:218814682:C:T	#N/A	Likely Pathogenic	0.864	no	no
NM_000784.4(CYP27A1):c.1415G>C (p.Gly472Ala)	CYP27A1	G472A	Cholestanol storage disease	Likely pathogenic(Last reviewed: Jul 22, 2021)	criteria provided, single submitter	VCV000065851	2	219679419	2	218814696	65851	76759	rs200883871	NC_000002.12:218814695:G:C	DM	Likely Pathogenic	0.996	yes	no
NM_000784.4(CYP27A1):c.1420C>T (p.Arg474Trp)	CYP27A1	R474W	Cholestanol storage disease	Pathogenic/Likely pathogenic(Last reviewed: Mar 1, 2020)	criteria provided, multiple submitters, no conflicts	VCV000004259	2	219679424	2	218814701	4259	19298	rs121908098	NC_000002.12:218814700:C:T	DM	Pathogenic	0.895	yes	no
NM_000784.4(CYP27A1):c.1421G>A (p.Arg474Gln)	CYP27A1	R474Q	Cholestanol storage disease|not provided	Pathogenic(Last reviewed: Sep 2, 2021)	criteria provided, multiple submitters, no conflicts	VCV000004258	2	219679425	2	218814702	4258	19297	rs121908097	NC_000002.12:218814701:G:A	DM	Pathogenic	0.923	yes	no
NM_000784.4(CYP27A1):c.1434_1435delinsAA (p.Arg479Ser)	CYP27A1	R479S	Cholestanol storage disease	Pathogenic(Last reviewed: Feb 6, 2020)	criteria provided, single submitter	VCV001069502	2	219679438 - 219679439	2	218814715 - 218814716	1069502	1059186		NC_000002.12:218814714:CC:AA	#N/A	Likely Pathogenic	#N/A	no	no
NM_000784.4(CYP27A1):c.1435C>G (p.Arg479Gly)	CYP27A1	R479G	Cholestanol storage disease|not provided	Conflicting interpretations of pathogenicity(Last reviewed: May 9, 2018)	criteria provided, conflicting interpretations	VCV000004267	2	219679439	2	218814716	4267	19306	rs72551322	NC_000002.12:218814715:C:G	DM	#N/A	#N/A	#N/A	#N/A
NM_000784.4(CYP27A1):c.1435C>T (p.Arg479Cys)	CYP27A1	R479C	Intellectual disability|not provided|Cholestanol storage disease	Conflicting interpretations of pathogenicity(Last reviewed: Aug 14, 2020)	criteria provided, conflicting interpretations	VCV000004254	2	219679439	2	218814716	4254	19293	rs72551322	NC_000002.12:218814715:C:T	DM	#N/A	#N/A	#N/A	#N/A
NM_000784.4(CYP27A1):c.1436G>A (p.Arg479His)	CYP27A1	R479H	Cholestanol storage disease|not provided	Uncertain significance(Last reviewed: Sep 16, 2019)	criteria provided, multiple submitters, no conflicts	VCV000498030	2	219679440	2	218814717	498030	489454	rs199638075	NC_000002.12:218814716:G:A	#N/A	#N/A	#N/A	#N/A	#N/A
NM_000784.4(CYP27A1):c.1456A>T (p.Met486Leu)	CYP27A1	M486L	Cholestanol storage disease	Likely benign(Last reviewed: Dec 6, 2020)	criteria provided, single submitter	VCV001108890	2	219679460	2	218814737	1108890	1090780		NC_000002.12:218814736:A:T	#N/A	#N/A	#N/A	#N/A	#N/A
NM_000784.4(CYP27A1):c.1471G>A (p.Ala491Thr)	CYP27A1	A491T	Cholestanol storage disease|not provided	Conflicting interpretations of pathogenicity(Last reviewed: Oct 27, 2020)	criteria provided, conflicting interpretations	VCV000597806	2	219679475	2	218814752	597806	588867	rs72551323	NC_000002.12:218814751:G:A	#N/A	#N/A	#N/A	#N/A	#N/A
NM_000784.4(CYP27A1):c.1471G>T (p.Ala491Ser)	CYP27A1	A491S	Cholestanol storage disease|not specified|not provided	Conflicting interpretations of pathogenicity(Last reviewed: Feb 9, 2021)	criteria provided, conflicting interpretations	VCV000282791	2	219679475	2	218814752	282791	267028	rs72551323	NC_000002.12:218814751:G:T	#N/A	#N/A	#N/A	#N/A	#N/A
NM_000784.4(CYP27A1):c.1494G>C (p.Lys498Asn)	CYP27A1	K498N	Cholestanol storage disease|not provided	Uncertain significance(Last reviewed: Aug 14, 2019)	criteria provided, multiple submitters, no conflicts	VCV000502056	2	219679651	2	218814928	502056	493480	rs377290147	NC_000002.12:218814927:G:C	#N/A	#N/A	#N/A	#N/A	#N/A
NM_000784.4(CYP27A1):c.1505C>A (p.Ala502Asp)	CYP27A1	A502D	not provided|Cholestanol storage disease|not specified	Benign/Likely benign(Last reviewed: Jun 28, 2021)	criteria provided, multiple submitters, no conflicts	VCV000199040	2	219679662	2	218814939	199040	196200	rs140842830	NC_000002.12:218814938:C:A	#N/A	#N/A	#N/A	#N/A	#N/A
NM_000784.4(CYP27A1):c.1508C>T (p.Pro503Leu)	CYP27A1	P503L	not provided	Uncertain significance(Last reviewed: Mar 12, 2018)	criteria provided, single submitter	VCV000596356	2	219679665	2	218814942	596356	587417	rs776752717	NC_000002.12:218814941:C:T	#N/A	#N/A	#N/A	#N/A	#N/A
NM_000784.4(CYP27A1):c.1514C>T (p.Thr505Met)	CYP27A1	T505M	Cholestanol storage disease|not provided	Uncertain significance(Last reviewed: Dec 27, 2019)	criteria provided, multiple submitters, no conflicts	VCV000858497	2	219679671	2	218814948	858497	825744		NC_000002.12:218814947:C:T	#N/A	#N/A	#N/A	#N/A	#N/A
NM_000784.4(CYP27A1):c.1537C>T (p.Arg513Cys)	CYP27A1	R513C	Cholestanol storage disease	Uncertain significance(Last reviewed: Sep 10, 2018)	criteria provided, multiple submitters, no conflicts	VCV000557779	2	219679694	2	218814971	557779	541783	rs560108684	NC_000002.12:218814970:C:T	DM	#N/A	#N/A	#N/A	#N/A
NM_000784.4(CYP27A1):c.1538G>A (p.Arg513His)	CYP27A1	R513H	not provided|Cholestanol storage disease	Uncertain significance(Last reviewed: Jan 16, 2020)	criteria provided, multiple submitters, no conflicts	VCV000449362	2	219679695	2	218814972	449362	443164	rs144701596	NC_000002.12:218814971:G:A	DM	#N/A	#N/A	#N/A	#N/A
NM_000784.4(CYP27A1):c.1541T>C (p.Ile514Thr)	CYP27A1	I514T	Cholestanol storage disease	Uncertain significance(Last reviewed: Oct 15, 2020)	criteria provided, single submitter	VCV001006412	2	219679698	2	218814975	1006412	988374		NC_000002.12:218814974:T:C	#N/A	#N/A	#N/A	#N/A	#N/A
NM_000784.4(CYP27A1):c.1553C>G (p.Pro518Arg)	CYP27A1	P518R	not provided	Uncertain significance(Last reviewed: Dec 22, 2017)	criteria provided, single submitter	VCV000595295	2	219679710	2	218814987	595295	586357	rs143844199	NC_000002.12:218814986:C:G	#N/A	#N/A	#N/A	#N/A	#N/A
NM_000784.4(CYP27A1):c.1559A>C (p.Lys520Thr)	CYP27A1	K520T	Cholestanol storage disease	Uncertain significance(Last reviewed: Apr 27, 2017)	criteria provided, single submitter	VCV000896125	2	219679716	2	218814993	896125	883759		NC_000002.12:218814992:A:C	#N/A	#N/A	#N/A	#N/A	#N/A
NM_000784.4(CYP27A1):c.1564G>A (p.Val522Met)	CYP27A1	V522M	Cholestanol storage disease|not provided	Conflicting interpretations of pathogenicity(Last reviewed: Oct 8, 2020)	criteria provided, conflicting interpretations	VCV000593445	2	219679721	2	218814998	593445	584509	rs151117761	NC_000002.12:218814997:G:A	#N/A	#N/A	#N/A	#N/A	#N/A
NM_000784.4(CYP27A1):c.1589A>T (p.Gln530Leu)	CYP27A1	Q530L	not provided	Uncertain significance(Last reviewed: Apr 3, 2018)	criteria provided, single submitter	VCV000596761	2	219679746	2	218815023	596761	587822	rs911127639	NC_000002.12:218815022:A:T	#N/A	#N/A	#N/A	#N/A	#N/A

## Sheet: 44_designated_pathogenic
variant_ID_dbNSFP_hg19	Chromosome	Position	rsIDs	Reference	Alternate	Source	Filters...exomes	Filters...genomes	Transcript	HGVS.Consequence	Protein.Consequence	Transcript.Consequence	VEP.Annotation	ClinVar.Clinical.Significance	ClinVar.Variation.ID	Varsome_classification	Allele.Count	Allele.Number	Allele.Frequency	Homozygote.Count	Hemizygote.Count	Allele.Count.African.African.American	Allele.Number.African.African.American	Homozygote.Count.African.African.American	Hemizygote.Count.African.African.American	Allele.Count.Latino.Admixed.American	Allele.Number.Latino.Admixed.American	Homozygote.Count.Latino.Admixed.American	Hemizygote.Count.Latino.Admixed.American	Allele.Count.Ashkenazi.Jewish	Allele.Number.Ashkenazi.Jewish	Homozygote.Count.Ashkenazi.Jewish	Hemizygote.Count.Ashkenazi.Jewish	Allele.Count.East.Asian	Allele.Number.East.Asian	Homozygote.Count.East.Asian	Hemizygote.Count.East.Asian	Allele.Count.European..Finnish.	Allele.Number.European..Finnish.	Homozygote.Count.European..Finnish.	Hemizygote.Count.European..Finnish.	Allele.Count.European..non.Finnish.	Allele.Number.European..non.Finnish.	Homozygote.Count.European..non.Finnish.	Hemizygote.Count.European..non.Finnish.	Allele.Count.Other	Allele.Number.Other	Homozygote.Count.Other	Hemizygote.Count.Other
2 219646907 T TGGCTGCGCTG	2	219646907	rs759003992	T	TGGCTGCGCTG	gnomAD Exomes,gnomAD Genomes	PASS	PASS	ENST00000258415.4	p.Arg8GlyfsTer176	p.Arg8GlyfsTer176	c.11_20dupTGGGCTGCGC	frameshift_variant	Pathogenic/Likely pathogenic	280048	Pathogenic	2	164514	1.22e-05	0	0	0	14906	0	0	0	25282	0	0	0	8366	0	0	0	12076	0	0	0	11252	0	0	2	64934	0	0	0	5126	0	0
2 219646927 A AG	2	219646927	rs1163340926	A	AG	gnomAD Exomes,gnomAD Genomes	PASS	PASS	ENST00000258415.4	p.Leu9AlafsTer172	p.Leu9AlafsTer172	c.24dupG	frameshift_variant	Pathogenic	971111	Pathogenic	2	166528	1.2e-05	0	0	1	15018	0	0	0	25300	0	0	0	8368	0	0	0	12166	0	0	0	12630	0	0	0	65276	0	0	1	5136	0	0
2 219646938 G A	2	219646938	rs1319938730	G	A	gnomAD Exomes	PASS	NA	ENST00000258415.4	p.Trp11Ter	p.Trp11Ter	c.33G>A	stop_gained	Likely pathogenic	809159	Pathogenic	1	136186	7.34e-06	0	0	0	6442	0	0	0	24476	0	0	0	8072	0	0	0	10652	0	0	0	9742	0	0	1	50080	0	0	0	4066	0	0
2 219646947 A AG	2	219646947	rs1283533264	A	AG	gnomAD Exomes	PASS	NA	ENST00000258415.4	p.Ala16GlyfsTer165	p.Ala16GlyfsTer165	c.46dupG	frameshift_variant	Pathogenic	1076506	Pathogenic	1	138702	7.21e-06	0	0	0	6602	0	0	0	24508	0	0	0	8096	0	0	0	10744	0	0	0	10706	0	0	1	51186	0	0	0	4104	0	0
2 219646967 G GC	2	219646967	rs757653354	G	GC	gnomAD Exomes	PASS	NA	ENST00000258415.4	p.His23ProfsTer158	p.His23ProfsTer158	c.67dupC	frameshift_variant	Pathogenic/Likely pathogenic	817356	Pathogenic	1	149592	6.68e-06	0	0	0	7444	0	0	1	25058	0	0	0	8270	0	0	0	11290	0	0	0	12804	0	0	0	57048	0	0	0	4274	0	0
2 219674347 GC G	2	219674347	rs1305154810	GC	G	gnomAD Exomes	PASS	NA	ENST00000258415.4	p.Pro102LeufsTer5	p.Pro102LeufsTer5	c.305delC	frameshift_variant	Pathogenic	65856	Pathogenic	2	251462	7.95e-06	0	0	0	16254	0	0	0	34592	0	0	0	10074	0	0	2	18394	0	0	0	21648	0	0	0	113744	0	0	0	6140	0	0
2 219674411 AAGTACCC A	2	219674411	rs1302273077	AAGTACCC	A	gnomAD Exomes	PASS	NA	ENST00000258415.4	p.Pro125GlyfsTer16	p.Pro125GlyfsTer16	c.373_379delCCAGTAC	frameshift_variant	Pathogenic	65864	Pathogenic	1	251418	3.98e-06	0	0	0	16256	0	0	0	34588	0	0	0	10074	0	0	1	18394	0	0	0	21646	0	0	0	113712	0	0	0	6132	0	0
2 219674423 C T	2	219674423	rs201114717	C	T	gnomAD Exomes,gnomAD Genomes	PASS	PASS	ENST00000258415.4	p.Arg127Trp	p.Arg127Trp	c.379C>T	missense_variant	Pathogenic/Likely pathogenic	65865	Pathogenic	20	282716	7.07e-05	0	0	8	24960	0	0	3	35438	0	0	0	10360	0	0	4	19950	0	0	0	25108	0	0	4	129066	0	0	1	7218	0	0
2 219674424 G A	2	219674424	rs376230356	G	A	gnomAD Exomes,gnomAD Genomes	PASS	PASS	ENST00000258415.4	p.Arg127Gln	p.Arg127Gln	c.380G>A	missense_variant	Pathogenic/Likely pathogenic	65866	Pathogenic	6	282688	2.12e-05	0	0	1	24954	0	0	0	35434	0	0	0	10356	0	0	0	19952	0	0	1	25108	0	0	3	129052	0	0	1	7216	0	0
2 219674491 G A	2	219674491	rs587778797	G	A	gnomAD Exomes	PASS	NA	ENST00000258415.4	c.446+1G>A		c.446+1G>A	splice_donor_variant	Pathogenic	65871	Pathogenic	1	249866	4e-06	0	0	0	16244	0	0	0	34506	0	0	0	9964	0	0	0	18392	0	0	0	21520	0	0	1	112664	0	0	0	6090	0	0
2 219676973 C T	2	219676973	rs72551314	C	T	gnomAD Exomes	PASS	NA	ENST00000258415.4	p.Gln159Ter	p.Gln159Ter	c.475C>T	stop_gained	Pathogenic/Likely pathogenic	65873	Pathogenic	3	251436	1.19e-05	0	0	0	16250	0	0	0	34592	0	0	0	10080	0	0	0	18394	0	0	0	21614	0	0	3	113750	0	0	0	6140	0	0
2 219677022 CG C	2	219677022	rs2229381	CG	C	gnomAD Exomes	PASS	NA	ENST00000258415.4	p.Asp176MetfsTer6	p.Asp176MetfsTer6	c.526delG	frameshift_variant	Pathogenic/Likely pathogenic	334367	Pathogenic	8	251472	3.18e-05	0	0	0	16256	0	0	0	34592	0	0	0	10080	0	0	0	18394	0	0	0	21644	0	0	0	113750	0	0	0	6140	0	0
2 219677060 C T	2	219677060	rs188850202	C	T	gnomAD Exomes	PASS	NA	ENST00000258415.4	p.Arg188Ter	p.Arg188Ter	c.562C>T	stop_gained	Pathogenic	801897	Pathogenic	15	251474	5.96e-05	0	0	1	16256	0	0	12	34592	0	0	0	10078	0	0	1	18394	0	0	1	21646	0	0	0	113752	0	0	0	6140	0	0
2 219677144 G C	2	219677144	rs201346271	G	C	gnomAD Exomes	PASS	NA	ENST00000258415.4	p.Ala216Pro	p.Ala216Pro	c.646G>C	missense_variant	Pathogenic/Likely pathogenic	65885	Pathogenic	8	251286	3.18e-05	0	0	0	16252	0	0	0	34592	0	0	0	10078	0	0	0	18394	0	0	0	21648	0	0	6	113572	0	0	0	6136	0	0
2 219677291 GTTCGAGAAACGCA G	2	219677291	rs755532803	GTTCGAGAAACGCA	G	gnomAD Exomes,gnomAD Genomes	PASS	PASS	ENST00000258415.4	p.Phe222LeufsTer13	p.Phe222LeufsTer13	c.666_678delCGAGAAACGCATT	frameshift_variant	Pathogenic/Likely pathogenic	498394	Pathogenic	3	282796	1.06e-05	0	0	3	24964	0	0	0	35440	0	0	0	10368	0	0	0	19954	0	0	0	25122	0	0	0	129112	0	0	0	7220	0	0
2 219677319 C T	2	219677319	rs72551315	C	T	gnomAD Genomes	NA	PASS	ENST00000258415.4	p.Arg231Ter	p.Arg231Ter	c.691C>T	stop_gained	Pathogenic	65891	Pathogenic	1	31402	3.18e-05	0	0	0	8712	0	0	0	848	0	0	0	290	0	0	1	1560	0	0	0	3476	0	0	0	15428	0	0	0	1088	0	0
2 219677373 C T	2	219677373	rs72551316	C	T	gnomAD Exomes,gnomAD Genomes	PASS	PASS	ENST00000258415.4	p.Gln249Ter	p.Gln249Ter	c.745C>T	stop_gained	Likely pathogenic	65895	Pathogenic	3	282878	1.06e-05	0	0	0	24968	0	0	0	35440	0	0	0	10370	0	0	0	19954	0	0	0	25124	0	0	1	129180	0	0	0	7226	0	0
2 219677402 CA C	2	219677402	rs1343936087	CA	C	gnomAD Genomes	NA	PASS	ENST00000258415.4	p.Lys259SerfsTer27	p.Lys259SerfsTer27	c.776delA	frameshift_variant	Pathogenic	594465	Pathogenic	1	31400	3.18e-05	0	0	0	8712	0	0	0	848	0	0	0	290	0	0	0	1558	0	0	0	3476	0	0	0	15430	0	0	1	1086	0	0
2 219677404 A G	2	219677404	rs72551317	A	G	gnomAD Exomes,gnomAD Genomes	PASS	PASS	ENST00000258415.4	p.Lys259Arg	p.Lys259Arg	c.776A>G	missense_variant	Likely pathogenic	65898	Likely Pathogenic	5	282850	1.77e-05	0	0	0	24968	0	0	0	35438	0	0	0	10370	0	0	1	19950	0	0	0	25120	0	0	4	129164	0	0	0	7224	0	0
2 219677436 C T	2	219677436	rs72551318	C	T	gnomAD Exomes	PASS	NA	ENST00000258415.4	p.Arg270Ter	p.Arg270Ter	c.808C>T	stop_gained	Pathogenic	65902	Pathogenic	5	251466	1.99e-05	0	0	2	16256	0	0	0	34592	0	0	0	10080	0	0	0	18394	0	0	0	21648	0	0	2	113740	0	0	0	6140	0	0
2 219677446 AT A	2	219677446	rs587778812	AT	A	gnomAD Exomes	PASS	NA	ENST00000258415.4	p.Asp273GlufsTer13	p.Asp273GlufsTer13	c.819delT	frameshift_variant	Pathogenic	65903	Pathogenic	1	251462	3.98e-06	0	0	0	16256	0	0	0	34590	0	0	0	10080	0	0	0	18394	0	0	0	21648	0	0	1	113738	0	0	0	6140	0	0
2 219677473 G A	2	219677473	rs397515354	G	A	gnomAD Exomes,gnomAD Genomes	PASS	PASS	ENST00000258415.4	c.844+1G>A		c.844+1G>A	splice_donor_variant	Pathogenic	4257	Pathogenic	3	282812	1.06e-05	0	0	0	24960	0	0	0	35438	0	0	0	10366	0	0	0	19952	0	0	0	25118	0	0	3	129138	0	0	0	7224	0	0
2 219677646 G A	2	219677646	rs397515353	G	A	gnomAD Exomes	PASS	NA	ENST00000258415.4	c.845-1G>A		c.845-1G>A	splice_acceptor_variant	Pathogenic	4256	Pathogenic	16	251388	6.36e-05	0	0	0	16236	0	0	0	34592	0	0	11	10078	0	0	0	18394	0	0	0	21648	0	0	4	113686	0	0	1	6138	0	0
2 219677652 A T	2	219677652	rs72551319	A	T	gnomAD Exomes	PASS	NA	ENST00000258415.4	p.Lys284Ter	p.Lys284Ter	c.850A>T	stop_gained	Pathogenic	65907	Pathogenic	4	251412	1.59e-05	0	0	0	16248	0	0	0	34592	0	0	0	10078	0	0	0	18394	0	0	0	21648	0	0	4	113698	0	0	0	6138	0	0
2 219677688 C T	2	219677688	rs575064188	C	T	gnomAD Exomes,gnomAD Genomes	PASS	PASS	ENST00000258415.4	p.Gln296Ter	p.Gln296Ter	c.886C>T	stop_gained	Pathogenic	502269	Pathogenic	4	282818	1.41e-05	0	0	4	24970	0	0	0	35440	0	0	0	10368	0	0	0	19952	0	0	0	25122	0	0	0	129124	0	0	0	7226	0	0
2 219677744 ACTGGC A	2	219677744	rs1237201999	ACTGGC	A	gnomAD Exomes	PASS	NA	ENST00000258415.4	p.Leu315GlnfsTer15	p.Leu315GlnfsTer15	c.944_948delTGGCC	frameshift_variant	Pathogenic/Likely pathogenic	4265	Pathogenic	5	251348	1.99e-05	0	0	2	16252	0	0	3	34590	0	0	0	10074	0	0	0	18390	0	0	0	21642	0	0	0	113658	0	0	0	6126	0	0
2 219677818 C T	2	219677818	rs121908102	C	T	gnomAD Exomes,gnomAD Genomes	PASS	PASS	ENST00000258415.4	p.Thr339Met	p.Thr339Met	c.1016C>T	missense_variant	Pathogenic/Likely pathogenic	4266	Pathogenic	24	279422	8.59e-05	0	0	3	24670	0	0	4	35146	0	0	0	10084	0	0	2	19930	0	0	0	24796	0	0	14	127404	0	0	0	7106	0	0
2 219678798 C T	2	219678798	rs533885672	C	T	gnomAD Exomes	PASS	NA	ENST00000258415.4	p.Gln358Ter	p.Gln358Ter	c.1072C>T	stop_gained	Pathogenic/Likely pathogenic	554665	Pathogenic	6	251374	2.39e-05	0	0	0	16254	0	0	0	34584	0	0	0	10076	0	0	6	18394	0	0	0	21646	0	0	0	113676	0	0	0	6132	0	0
2 219678903 ACT A	2	219678903	rs1227403005	ACT	A	gnomAD Exomes	PASS	NA	ENST00000258415.4	p.Leu394AlafsTer18	p.Leu394AlafsTer18	c.1180_1181delCT	frameshift_variant	Pathogenic/Likely pathogenic	558186	Pathogenic	1	251338	3.98e-06	0	0	0	16246	0	0	0	34586	0	0	0	10076	0	0	0	18394	0	0	0	21644	0	0	1	113638	0	0	0	6138	0	0
2 219678907 T C	2	219678907	rs1406298698	T	C	gnomAD Exomes	PASS	NA	ENST00000258415.4	p.Leu394Pro	p.Leu394Pro	c.1181T>C	missense_variant	Likely pathogenic	801899	Likely Pathogenic	1	251306	3.98e-06	0	0	0	16238	0	0	1	34586	0	0	0	10076	0	0	0	18392	0	0	0	21642	0	0	0	113618	0	0	0	6138	0	0
2 219678909 C T	2	219678909	rs121908096	C	T	gnomAD Exomes,gnomAD Genomes	PASS	PASS	ENST00000258415.4	p.Arg395Cys	p.Arg395Cys	c.1183C>T	missense_variant	Pathogenic/Likely pathogenic	4255	Pathogenic	80	282634	0.000283052	0	0	1	24944	0	0	18	35436	0	0	0	10360	0	0	0	19952	0	0	7	25110	0	0	49	128990	0	0	2	7226	0	0
2 219678911 G A	2	219678911	rs587778777	G	A	gnomAD Exomes,gnomAD Genomes	PASS	PASS	ENST00000258415.4	c.1184+1G>A		c.1184+1G>A	splice_donor_variant	Pathogenic	65833	Pathogenic	46	282682	0.000162727	0	0	0	24946	0	0	0	35436	0	0	0	10362	0	0	0	19952	0	0	0	25116	0	0	23	129032	0	0	1	7224	0	0
2 219679131 C T	2	219679131	rs573951598	C	T	gnomAD Exomes	PASS	NA	ENST00000258415.4	p.Arg405Trp	p.Arg405Trp	c.1213C>T	missense_variant	Pathogenic	65838	Pathogenic	3	251478	1.19e-05	0	0	0	16256	0	0	1	34592	0	0	0	10076	0	0	0	18394	0	0	0	21648	0	0	1	113756	0	0	0	6140	0	0
2 219679132 G A	2	219679132	rs121908099	G	A	gnomAD Exomes	PASS	NA	ENST00000258415.4	p.Arg405Gln	p.Arg405Gln	c.1214G>A	missense_variant	Pathogenic/Likely pathogenic	4260	Pathogenic	10	251480	3.98e-05	0	0	1	16256	0	0	1	34592	0	0	0	10078	0	0	6	18394	0	0	0	21648	0	0	1	113756	0	0	1	6140	0	0
2 219679182 G A	2	219679182	rs397515355	G	A	gnomAD Exomes,gnomAD Genomes	PASS	PASS	ENST00000258415.4	c.1263+1G>A		c.1263+1G>A	splice_donor_variant	Pathogenic	4262	Pathogenic	8	282882	2.83e-05	0	0	0	24964	0	0	1	35440	0	0	0	10370	0	0	1	19954	0	0	0	25124	0	0	6	129186	0	0	0	7228	0	0
2 219679183 T C	2	219679183	rs777935791	T	C	gnomAD Exomes	PASS	NA	ENST00000258415.4	c.1263+2T>C		c.1263+2T>C	splice_donor_variant	Likely pathogenic	555733	Pathogenic	2	251468	7.95e-06	0	0	0	16248	0	0	0	34592	0	0	0	10080	0	0	0	18394	0	0	0	21648	0	0	0	113754	0	0	0	6136	0	0
2 219679267 G A	2	219679267	rs587778785	G	A	gnomAD Exomes	PASS	NA	ENST00000258415.4	c.1264-1G>A		c.1264-1G>A	splice_acceptor_variant	Pathogenic	65844	Pathogenic	1	251078	3.98e-06	0	0	0	16022	0	0	0	34590	0	0	0	10078	0	0	0	18394	0	0	0	21644	0	0	0	113616	0	0	0	6118	0	0
2 219679346 C T	2	219679346	rs730882199	C	T	gnomAD Exomes	PASS	NA	ENST00000258415.4	p.Arg448Cys	p.Arg448Cys	c.1342C>T	missense_variant	Likely pathogenic	183278	Likely Pathogenic	9	250076	3.6e-05	0	0	0	15506	0	0	0	34586	0	0	0	10054	0	0	2	18390	0	0	0	21644	0	0	1	113194	0	0	0	6086	0	0
2 219679385 C T	2	219679385	rs771819245	C	T	gnomAD Exomes	PASS	NA	ENST00000258415.4	p.Gln461Ter	p.Gln461Ter	c.1381C>T	stop_gained	Pathogenic	597631	Pathogenic	1	250384	3.99e-06	0	0	0	15708	0	0	0	34584	0	0	0	10048	0	0	0	18394	0	0	0	21642	0	0	1	113290	0	0	0	6102	0	0
2 219679419 G C	2	219679419	rs200883871	G	C	gnomAD Exomes,gnomAD Genomes	PASS	PASS	ENST00000258415.4	p.Gly472Ala	p.Gly472Ala	c.1415G>C	missense_variant	Likely pathogenic	65851	Likely Pathogenic	29	281864	0.000102886	1	0	0	24570	0	0	0	35416	0	0	0	10346	0	0	29	19952	1	0	0	25102	0	0	0	128668	0	0	0	7194	0	0
2 219679424 C T	2	219679424	rs121908098	C	T	gnomAD Exomes	PASS	NA	ENST00000258415.4	p.Arg474Trp	p.Arg474Trp	c.1420C>T	missense_variant	Pathogenic/Likely pathogenic	4259	Pathogenic	6	250398	2.4e-05	0	0	0	15852	0	0	1	34572	0	0	0	10054	0	0	3	18388	0	0	0	21606	0	0	2	113206	0	0	0	6106	0	0
2 219679425 G A	2	219679425	rs121908097	G	A	gnomAD Exomes	PASS	NA	ENST00000258415.4	p.Arg474Gln	p.Arg474Gln	c.1421G>A	missense_variant	Pathogenic	4258	Likely Pathogenic	4	250508	1.6e-05	0	0	0	15904	0	0	0	34570	0	0	0	10056	0	0	1	18390	0	0	0	21620	0	0	2	113238	0	0	0	6114	0	0
2 219679632 A C	2	219679632	rs111570247	A	C	gnomAD Exomes	PASS	NA	ENST00000258415.4	c.1477-2A>C		c.1477-2A>C	splice_acceptor_variant	Likely pathogenic	379475	Pathogenic	1	251488	3.98e-06	0	0	0	16256	0	0	0	34592	0	0	0	10080	0	0	1	18394	0	0	0	21648	0	0	0	113762	0	0	0	6140	0	0
2 219679730 C T	2	219679730	rs374507635	C	T	gnomAD Exomes	PASS	NA	ENST00000258415.4	p.Gln525Ter	p.Gln525Ter	c.1573C>T	stop_gained	Likely pathogenic	555220	Likely Pathogenic	1	251464	3.98e-06	0	0	0	16254	0	0	1	34590	0	0	0	10080	0	0	0	18394	0	0	0	21646	0	0	0	113746	0	0	0	6138	0	0
[truncated: 4 more columns]

## Sheet: 34_seq_consequence_pathogenic
variant_ID_dbNSFP_hg19	Chromosome	Position	rsIDs	Reference	Alternate	Source	Filters...exomes	Filters...genomes	Transcript	HGVS.Consequence	Protein.Consequence	Transcript.Consequence	VEP.Annotation	ClinVar.Clinical.Significance	ClinVar.Variation.ID	Varsome_Classsification	Allele.Count	Allele.Number	Allele.Frequency	Homozygote.Count	Hemizygote.Count	Allele.Count.African.African.American	Allele.Number.African.African.American	Homozygote.Count.African.African.American	Hemizygote.Count.African.African.American	Allele.Count.Latino.Admixed.American	Allele.Number.Latino.Admixed.American	Homozygote.Count.Latino.Admixed.American	Hemizygote.Count.Latino.Admixed.American	Allele.Count.Ashkenazi.Jewish	Allele.Number.Ashkenazi.Jewish	Homozygote.Count.Ashkenazi.Jewish	Hemizygote.Count.Ashkenazi.Jewish	Allele.Count.East.Asian	Allele.Number.East.Asian	Homozygote.Count.East.Asian	Hemizygote.Count.East.Asian	Allele.Count.European..Finnish.	Allele.Number.European..Finnish.	Homozygote.Count.European..Finnish.	Hemizygote.Count.European..Finnish.	Allele.Count.European..non.Finnish.	Allele.Number.European..non.Finnish.	Homozygote.Count.European..non.Finnish.	Hemizygote.Count.European..non.Finnish.	Allele.Count.Other	Allele.Number.Other	Homozygote.Count.Other	Hemizygote.Count.Other
2 219646924 GC G	2	219646924	rs1325993773	GC	G	gnomAD Genomes	NA	PASS	ENST00000258415.4	p.Ala7GlyfsTer3	p.Ala7GlyfsTer3	c.20delC	frameshift_variant		NA	Likely Pathogenic	1	31332	3.19163e-05	0	0	0	8686	0	0	0	848	0	0	0	290	0	0	0	1556	0	0	0	3472	0	0	1	15394	0	0	0	1086	0	0
2 219679373 A AC	2	219679373	rs373870129	A	AC	gnomAD Exomes	PASS	NA	ENST00000258415.4	p.Arg459GlnfsTer62	p.Arg459GlnfsTer62	c.1374dupC	frameshift_variant		NA	Likely Pathogenic	1	250308	3.99508e-06	0	0	0	15672	0	0	0	34588	0	0	0	10052	0	0	0	18392	0	0	0	21642	0	0	1	113248	0	0	0	6098	0	0
2 219679441 C CA	2	219679441	rs1387797805	C	CA	gnomAD Genomes	NA	PASS	ENST00000258415.4	p.Arg480LysfsTer41	p.Arg480LysfsTer41	c.1438dupA	frameshift_variant		NA	Pathogenic	1	31392	3.18552e-05	0	0	0	8714	0	0	0	848	0	0	0	290	0	0	0	1560	0	0	0	3472	0	0	1	15420	0	0	0	1088	0	0
2 219677091 CG C	2	219677091	rs563736306	CG	C	gnomAD Exomes	PASS	NA	ENST00000258415.4	p.Asn200ThrfsTer39	p.Asn200ThrfsTer39	c.597delG	frameshift_variant		NA	Pathogenic	3	251462	1.19302e-05	0	0	0	16256	0	0	0	34590	0	0	0	10080	0	0	0	18394	0	0	3	21644	0	0	0	113748	0	0	0	6136	0	0
2 219678848 GC G	2	219678848	rs1449962580	GC	G	gnomAD Exomes	PASS	NA	ENST00000258415.4	p.Gln376SerfsTer32	p.Gln376SerfsTer32	c.1126delC	frameshift_variant		NA	Pathogenic	1	251404	3.97766e-06	0	0	1	16254	0	0	0	34590	0	0	0	10080	0	0	0	18394	0	0	0	21646	0	0	0	113690	0	0	0	6134	0	0
2 219679339 GC G	2	219679339	rs1249510570	GC	G	gnomAD Exomes	PASS	NA	ENST00000258415.4	p.His447ThrfsTer4	p.His447ThrfsTer4	c.1339delC	frameshift_variant		NA	Pathogenic	1	250184	3.99706e-06	0	0	0	15570	0	0	1	34586	0	0	0	10060	0	0	0	18394	0	0	0	21638	0	0	0	113228	0	0	0	6092	0	0
2 219677322 TC T	2	219677322	rs780781879	TC	T	gnomAD Exomes	PASS	NA	ENST00000258415.4	p.Ile233SerfsTer6	p.Ile233SerfsTer6	c.696delC	frameshift_variant		NA	Likely Pathogenic	1	251464	3.97671e-06	0	0	0	16254	0	0	0	34592	0	0	0	10076	0	0	0	18394	0	0	0	21648	0	0	1	113748	0	0	0	6138	0	0
2 219679635 TGATCCAGAAGTACAAGGTGGTCCTGGCCCCG T	2	219679635	rs781778588	TGATCCAGAAGTACAAGGTGGTCCTGGCCCCG	T	gnomAD Exomes	PASS	NA	ENST00000258415.4	p.Ile494ArgfsTer5	p.Ile494ArgfsTer5	c.1481_1511delTCCAGAAGTACAAGGTGGTCCTGGCCCCGGA	frameshift_variant		NA	Pathogenic	1	251488	3.97633e-06	0	0	0	16256	0	0	0	34592	0	0	0	10080	0	0	0	18394	0	0	0	21648	0	0	0	113762	0	0	0	6140	0	0
2 219677787 CT C	2	219677787	rs774213782	CT	C	gnomAD Exomes	PASS	NA	ENST00000258415.4	p.Leu329ArgfsTer16	p.Leu329ArgfsTer16	c.986delT	frameshift_variant		NA	Pathogenic	2	250878	7.972e-06	0	0	0	16200	0	0	0	34546	0	0	0	10036	0	0	0	18394	0	0	0	21598	0	0	0	113392	0	0	0	6116	0	0
2 219674443 GA G	2	219674443	rs1160640803	GA	G	gnomAD Exomes	PASS	NA	ENST00000258415.4	p.Lys134ArgfsTer9	p.Lys134ArgfsTer9	c.401delA	frameshift_variant		NA	Pathogenic	1	251248	3.98013e-06	0	0	0	16256	0	0	0	34584	0	0	0	10062	0	0	0	18394	0	0	0	21628	0	0	0	113580	0	0	0	6132	0	0
2 219676995 TG T	2	219676995	rs1435164220	TG	T	gnomAD Genomes	NA	PASS	ENST00000258415.4	p.Lys167SerfsTer15	p.Lys167SerfsTer15	c.498delG	frameshift_variant		NA	Pathogenic	1	31394	3.18532e-05	0	0	0	8708	0	0	0	848	0	0	0	290	0	0	0	1558	0	0	0	3476	0	0	0	15428	0	0	1	1086	0	0
2 219679648 CA C	2	219679648	rs1304788255	CA	C	gnomAD Exomes	PASS	NA	ENST00000258415.4	p.Lys498ArgfsTer11	p.Lys498ArgfsTer11	c.1493delA	frameshift_variant		NA	Pathogenic	1	251488	3.97633e-06	0	0	0	16256	0	0	0	34592	0	0	0	10080	0	0	0	18394	0	0	0	21646	0	0	1	113764	0	0	0	6140	0	0
2 219674476 TG T	2	219674476		TG	T	gnomAD Exomes	PASS	NA	ENST00000258415.4	p.Pro146ArgfsTer16	p.Pro146ArgfsTer16	c.435delG	frameshift_variant		NA	Pathogenic	1	250728	3.98839e-06	0	0	0	16248	0	0	0	34554	0	0	0	10030	0	0	0	18392	0	0	0	21594	0	0	1	113214	0	0	0	6118	0	0
2 219677079 CAG C	2	219677079	rs758739930	CAG	C	gnomAD Exomes	PASS	NA	ENST00000258415.4	p.Ser196CysfsTer91	p.Ser196CysfsTer91	c.586_587delAG	frameshift_variant	Conflicting interpretations of pathogenicity	632347	Pathogenic	2	251476	7.95305e-06	0	0	0	16256	0	0	0	34590	0	0	0	10078	0	0	0	18394	0	0	0	21648	0	0	2	113754	0	0	0	6140	0	0
2 219677425 C CT	2	219677425	rs747727329	C	CT	gnomAD Exomes	PASS	NA	ENST00000258415.4	p.Trp268LeufsTer20	p.Trp268LeufsTer20	c.800dupT	frameshift_variant		NA	Pathogenic	1	251468	3.97665e-06	0	0	0	16256	0	0	0	34592	0	0	0	10080	0	0	0	18394	0	0	0	21648	0	0	1	113742	0	0	0	6140	0	0
2 219677719 AG A	2	219677719	rs755841702	AG	A	gnomAD Exomes	PASS	NA	ENST00000258415.4	p.Val307CysfsTer38	p.Val307CysfsTer38	c.919delG	frameshift_variant		NA	Likely Pathogenic	1	251366	3.97826e-06	0	0	0	16254	0	0	0	34590	0	0	0	10076	0	0	0	18394	0	0	0	21648	0	0	1	113650	0	0	0	6138	0	0
2 219677818 CG C	2	219677818	rs121908102	CG	C	gnomAD Exomes	PASS	NA	ENST00000258415.4	c.1017+1delG		c.1017+1delG	frameshift_variant		NA	Pathogenic	1	248042	4.03158e-06	0	0	0	15964	0	0	0	34298	0	0	0	9794	0	0	0	18370	0	0	0	21322	0	0	1	111990	0	0	0	6018	0	0
2 219679633 G A	2	219679633	rs1454908929	G	A	gnomAD Exomes	PASS	NA	ENST00000258415.4	c.1477-1G>A		c.1477-1G>A	splice_acceptor_variant		NA	Likely Pathogenic	1	251486	3.97636e-06	0	0	0	16256	0	0	0	34592	0	0	0	10080	0	0	0	18394	0	0	0	21648	0	0	1	113760	0	0	0	6140	0	0
2 219677473 G T	2	219677473	rs397515354	G	T	gnomAD Genomes	NA	PASS	ENST00000258415.4	c.844+1G>T		c.844+1G>T	splice_donor_variant		NA	Pathogenic	1	31390	3.18573e-05	0	0	1	8706	0	0	0	848	0	0	0	290	0	0	0	1558	0	0	0	3474	0	0	0	15426	0	0	0	1088	0	0
2 219679182 G T	2	219679182	rs397515355	G	T	gnomAD Genomes	NA	PASS	ENST00000258415.4	c.1263+1G>T		c.1263+1G>T	splice_donor_variant		NA	Pathogenic	1	31406	3.1841e-05	0	0	0	8716	0	0	0	848	0	0	0	290	0	0	0	1560	0	0	0	3476	0	0	1	15428	0	0	0	1088	0	0
2 219677473 G C	2	219677473	rs397515354	G	C	gnomAD Exomes	PASS	NA	ENST00000258415.4	c.844+1G>C		c.844+1G>C	splice_donor_variant		NA	Pathogenic	1	251422	3.97738e-06	0	0	0	16254	0	0	0	34590	0	0	0	10076	0	0	0	18394	0	0	0	21644	0	0	0	113712	0	0	0	6136	0	0
2 219646906 A G	2	219646906	rs1446633660	A	G	gnomAD Exomes	PASS	NA	ENST00000258415.4	p.Met1?	p.Met1?	c.1A>G	start_lost	Uncertain significance	550059	Likely Pathogenic	1	133202	7.50739e-06	0	0	0	6204	0	0	0	24428	0	0	0	8078	0	0	0	10520	0	0	0	7766	0	0	0	49600	0	0	0	4036	0	0
2 219646907 T C	2	219646907	rs759003992	T	C	gnomAD Exomes	PASS	NA	ENST00000258415.4	p.Met1?	p.Met1?	c.2T>C	start_lost	Uncertain significance	282570	Pathogenic	28	133178	0.000210245	0	0	0	6212	0	0	0	24436	0	0	0	8076	0	0	0	10520	0	0	0	7778	0	0	0	49546	0	0	0	4038	0	0
2 219674327 A G	2	219674327	rs372772968	A	G	gnomAD Exomes,gnomAD Genomes	PASS	PASS	ENST00000411688.1	p.Met1?	p.Met1?	c.1A>G	start_lost		NA	Likely Pathogenic	5	282800	1.76803e-05	0	0	1	24944	0	0	0	35440	0	0	0	10368	0	0	0	19954	0	0	0	25122	0	0	4	129136	0	0	0	7220	0	0
2 219677436 C CGAT	2	219677436	rs72551318	C	CGAT	gnomAD Genomes	NA	PASS	ENST00000258415.4	p.Arg270_Tyr271insTer	p.Arg270_Tyr271insTer	c.809_811dupGAT	stop_gained		NA	Pathogenic	1	31392	3.18552e-05	0	0	0	8704	0	0	0	848	0	0	0	290	0	0	0	1560	0	0	0	3474	0	0	1	15428	0	0	0	1088	0	0
2 219677099 C T	2	219677099	rs747110024	C	T	gnomAD Exomes	PASS	NA	ENST00000258415.4	p.Gln201Ter	p.Gln201Ter	c.601C>T	stop_gained		NA	Likely Pathogenic	1	251462	3.97674e-06	0	0	0	16256	0	0	0	34590	0	0	0	10078	0	0	0	18394	0	0	0	21648	0	0	1	113744	0	0	0	6138	0	0
2 219679271 C T	2	219679271	rs1462428579	C	T	gnomAD Exomes	PASS	NA	ENST00000258415.4	p.Gln423Ter	p.Gln423Ter	c.1267C>T	stop_gained		NA	Pathogenic	1	251098	3.98251e-06	0	0	0	16026	0	0	0	34592	0	0	0	10078	0	0	0	18394	0	0	0	21648	0	0	1	113624	0	0	0	6120	0	0
2 219679337 C T	2	219679337	rs1325218192	C	T	gnomAD Exomes	PASS	NA	ENST00000258415.4	p.Gln445Ter	p.Gln445Ter	c.1333C>T	stop_gained		NA	Pathogenic	1	250280	3.99553e-06	0	0	0	15610	0	0	0	34586	0	0	0	10064	0	0	0	18394	0	0	0	21640	0	0	1	113274	0	0	0	6096	0	0
2 219647065 C T	2	219647065	rs1314269374	C	T	gnomAD Exomes	PASS	NA	ENST00000258415.4	p.Gln54Ter	p.Gln54Ter	c.160C>T	stop_gained		NA	Likely Pathogenic	1	248916	4.01742e-06	0	0	0	15920	0	0	0	34368	0	0	0	10010	0	0	1	18314	0	0	0	21416	0	0	0	112252	0	0	0	6078	0	0
2 219677141 G T	2	219677141	rs761663976	G	T	gnomAD Exomes	PASS	NA	ENST00000258415.4	p.Glu215Ter	p.Glu215Ter	c.643G>T	stop_gained		NA	Pathogenic	1	251310	3.97915e-06	0	0	0	16254	0	0	1	34592	0	0	0	10078	0	0	0	18394	0	0	0	21648	0	0	0	113590	0	0	0	6138	0	0
2 219677673 G T	2	219677673	rs190012697	G	T	gnomAD Exomes	PASS	NA	ENST00000258415.4	p.Glu291Ter	p.Glu291Ter	c.871G>T	stop_gained		NA	Likely Pathogenic	1	251410	3.97757e-06	0	0	0	16252	0	0	0	34590	0	0	0	10078	0	0	0	18394	0	0	0	21646	0	0	0	113696	0	0	1	6138	0	0
2 219646937 G A	2	219646937	rs1398584213	G	A	gnomAD Exomes,gnomAD Genomes	PASS	PASS	ENST00000258415.4	p.Trp11Ter	p.Trp11Ter	c.32G>A	stop_gained		NA	Pathogenic	2	167696	1.19263e-05	0	0	0	15140	0	0	0	25330	0	0	0	8368	0	0	0	12218	0	0	0	13236	0	0	1	65586	0	0	1	5154	0	0
2 219677453 G A	2	219677453	rs1425208118	G	A	gnomAD Exomes	PASS	NA	ENST00000258415.4	p.Trp275Ter	p.Trp275Ter	c.825G>A	stop_gained		NA	Pathogenic	1	251460	3.97678e-06	0	0	0	16256	0	0	0	34588	0	0	0	10080	0	0	0	18394	0	0	0	21648	0	0	1	113740	0	0	0	6138	0	0
2 219674416 C G	2	219674416	rs1279153406	C	G	gnomAD Exomes	PASS	NA	ENST00000258415.4	p.Tyr124Ter	p.Tyr124Ter	c.372C>G	stop_gained		NA	Pathogenic	1	251416	3.97747e-06	0	0	0	16256	0	0	1	34588	0	0	0	10074	0	0	0	18394	0	0	0	21644	0	0	0	113710	0	0	0	6134	0	0
[truncated: 4 more columns]

## Sheet: 28_Revel_predicted_pathogenic
variant_ID_dbNSFP_hg19	Chromosome	Position	rsIDs	Reference	Alternate	Source	Filters...exomes	Filters...genomes	Transcript	HGVS.Consequence	Protein.Consequence	Transcript.Consequence	VEP.Annotation	ClinVar.Clinical.Significance	ClinVar.Variation.ID	Varsome_classification	Allele.Count	Allele.Number	Allele.Frequency	Homozygote.Count	Hemizygote.Count	Allele.Count.African.African.American	Allele.Number.African.African.American	Homozygote.Count.African.African.American	Hemizygote.Count.African.African.American	Allele.Count.Latino.Admixed.American	Allele.Number.Latino.Admixed.American	Homozygote.Count.Latino.Admixed.American	Hemizygote.Count.Latino.Admixed.American	Allele.Count.Ashkenazi.Jewish	Allele.Number.Ashkenazi.Jewish	Homozygote.Count.Ashkenazi.Jewish	Hemizygote.Count.Ashkenazi.Jewish	Allele.Count.East.Asian	Allele.Number.East.Asian	Homozygote.Count.East.Asian	Hemizygote.Count.East.Asian	Allele.Count.European..Finnish.	Allele.Number.European..Finnish.	Homozygote.Count.European..Finnish.	Hemizygote.Count.European..Finnish.	Allele.Count.European..non.Finnish.	Allele.Number.European..non.Finnish.	Homozygote.Count.European..non.Finnish.	Hemizygote.Count.European..non.Finnish.	Allele.Count.Other	Allele.Number.Other	Homozygote.Count.Other	Hemizygote.Count.Other
2 219678874 T A	2	219678874	rs539356203	T	A	gnomAD Exomes,gnomAD Genomes	PASS	PASS	ENST00000258415.4	p.Met383Lys	p.Met383Lys	c.1148T>A	missense_variant	Uncertain significance	289820	Uncertain Significance	44	282806	0.000155584	0	0	0	24974	0	0	44	35438	0	0	0	10368	0	0	0	19954	0	0	0	25124	0	0	0	129106	0	0	0	7226	0	0
2 219678754 C T	2	219678754	rs372194079	C	T	gnomAD Exomes,gnomAD Genomes	PASS	PASS	ENST00000258415.4	p.Thr343Met	p.Thr343Met	c.1028C>T	missense_variant	Uncertain significance	597410	Uncertain Significance	38	282788	0.000134376	0	0	1	24966	0	0	17	35432	0	0	0	10368	0	0	1	19952	0	0	0	25116	0	0	16	129116	0	0	1	7222	0	0
2 219679347 G A	2	219679347	rs370868184	G	A	gnomAD Exomes,gnomAD Genomes	PASS	PASS	ENST00000258415.4	p.Arg448His	p.Arg448His	c.1343G>A	missense_variant	Uncertain significance	198750	Uncertain Significance	15	281404	5.33041e-05	0	0	10	24220	0	0	1	35434	0	0	0	10334	0	0	0	19948	0	0	1	25114	0	0	1	128566	0	0	1	7172	0	0
2 219679305 A C	2	219679305	rs1196465148	A	C	gnomAD Genomes	NA	PASS	ENST00000258415.4	p.Asp434Ala	p.Asp434Ala	c.1301A>C	missense_variant		NA	Uncertain Significance	1	31308	3.19407e-05	0	0	0	8684	0	0	0	846	0	0	0	290	0	0	0	1556	0	0	0	3474	0	0	1	15374	0	0	0	1084	0	0
2 219679304 G C	2	219679304	rs772825536	G	C	gnomAD Genomes	NA	PASS	ENST00000258415.4	p.Asp434His	p.Asp434His	c.1300G>C	missense_variant		NA	Uncertain Significance	1	31374	3.18735e-05	0	0	0	8702	0	0	0	848	0	0	0	290	0	0	0	1560	0	0	0	3470	0	0	1	15416	0	0	0	1088	0	0
2 219679448 G T	2	219679448	rs1424528113	G	T	gnomAD Genomes	NA	PASS	ENST00000258415.4	p.Ala482Ser	p.Ala482Ser	c.1444G>T	missense_variant		NA	Uncertain Significance	1	31400	3.18471e-05	0	0	1	8718	0	0	0	848	0	0	0	290	0	0	0	1560	0	0	0	3472	0	0	0	15424	0	0	0	1088	0	0
2 219678910 G A	2	219678910	rs587778778	G	A	gnomAD Exomes,gnomAD Genomes	PASS	PASS	ENST00000258415.4	p.Arg395His	p.Arg395His	c.1184G>A	missense_variant	Conflicting interpretations of pathogenicity	65834	Pathogenic	9	282640	3.18426e-05	0	0	0	24938	0	0	0	35436	0	0	6	10358	0	0	0	19950	0	0	0	25108	0	0	3	129008	0	0	0	7226	0	0
2 219676971 G A	2	219676971	rs761927223	G	A	gnomAD Exomes,gnomAD Genomes	PASS	PASS	ENST00000258415.4	p.Arg158His	p.Arg158His	c.473G>A	missense_variant		NA	Uncertain Significance	7	282796	2.47528e-05	0	0	1	24958	0	0	4	35440	0	0	0	10370	0	0	0	19948	0	0	0	25076	0	0	2	129160	0	0	0	7228	0	0
2 219677302 G A	2	219677302	rs753275244	G	A	gnomAD Exomes,gnomAD Genomes	PASS	PASS	ENST00000258415.4	p.Arg225His	p.Arg225His	c.674G>A	missense_variant	Uncertain significance	553363	Uncertain Significance	6	282810	2.12157e-05	0	0	0	24966	0	0	4	35440	0	0	0	10366	0	0	1	19954	0	0	0	25120	0	0	1	129124	0	0	0	7224	0	0
2 219679346 C A	2	219679346	rs730882199	C	A	gnomAD Exomes	PASS	NA	ENST00000258415.4	p.Arg448Ser	p.Arg448Ser	c.1342C>A	missense_variant	Uncertain significance	594934	Uncertain Significance	4	250076	1.59951e-05	0	0	0	15506	0	0	4	34586	0	0	0	10054	0	0	0	18390	0	0	0	21644	0	0	0	113194	0	0	0	6086	0	0
2 219678888 G A	2	219678888	rs1201958431	G	A	gnomAD Exomes	PASS	NA	ENST00000258415.4	p.Ala388Thr	p.Ala388Thr	c.1162G>A	missense_variant		NA	Uncertain Significance	3	251396	1.19334e-05	0	0	0	16256	0	0	3	34590	0	0	0	10078	0	0	0	18394	0	0	0	21644	0	0	0	113680	0	0	0	6138	0	0
2 219679347 G T	2	219679347	rs370868184	G	T	gnomAD Exomes	PASS	NA	ENST00000258415.4	p.Arg448Leu	p.Arg448Leu	c.1343G>T	missense_variant		NA	Uncertain Significance	2	250020	7.99936e-06	0	0	1	15504	0	0	0	34586	0	0	0	10044	0	0	1	18390	0	0	0	21640	0	0	0	113156	0	0	0	6084	0	0
2 219679340 C T	2	219679340	rs753166698	C	T	gnomAD Exomes	PASS	NA	ENST00000258415.4	p.Pro446Ser	p.Pro446Ser	c.1336C>T	missense_variant		NA	Uncertain Significance	2	250186	7.99405e-06	0	0	0	15568	0	0	0	34586	0	0	0	10058	0	0	0	18390	0	0	0	21642	0	0	0	113234	0	0	0	6092	0	0
2 219678909 C A	2	219678909	rs121908096	C	A	gnomAD Exomes	PASS	NA	ENST00000258415.4	p.Arg395Ser	p.Arg395Ser	c.1183C>A	missense_variant	Uncertain significance	4261	Pathogenic	2	251236	7.96064e-06	0	0	0	16230	0	0	0	34588	0	0	0	10070	0	0	0	18392	0	0	0	21634	0	0	2	113568	0	0	0	6138	0	0
2 219679353 T C	2	219679353	rs1480110004	T	C	gnomAD Exomes	PASS	NA	ENST00000258415.4	p.Leu450Pro	p.Leu450Pro	c.1349T>C	missense_variant		NA	Uncertain Significance	1	249992	4.00013e-06	0	0	0	15496	0	0	0	34586	0	0	0	10050	0	0	0	18394	0	0	0	21640	0	0	1	113122	0	0	0	6088	0	0
2 219679407 C T	2	219679407	rs1250416715	C	T	gnomAD Exomes	PASS	NA	ENST00000258415.4	p.Pro468Leu	p.Pro468Leu	c.1403C>T	missense_variant		NA	Uncertain Significance	1	250432	3.9931e-06	0	0	0	15782	0	0	0	34576	0	0	0	10054	0	0	1	18392	0	0	0	21634	0	0	0	113272	0	0	0	6106	0	0
2 219679448 G C	2	219679448	rs1424528113	G	C	gnomAD Exomes	PASS	NA	ENST00000258415.4	p.Ala482Pro	p.Ala482Pro	c.1444G>C	missense_variant		NA	Uncertain Significance	1	250936	3.98508e-06	0	0	0	16134	0	0	0	34578	0	0	0	10076	0	0	0	18390	0	0	0	21622	0	0	1	113394	0	0	0	6126	0	0
2 219679268 A G	2	219679268	rs1202576751	A	G	gnomAD Exomes	PASS	NA	ENST00000258415.4	p.Thr422Ala	p.Thr422Ala	c.1264A>G	missense_variant		NA	Likely Pathogenic	1	251092	3.9826e-06	0	0	0	16022	0	0	0	34590	0	0	0	10078	0	0	0	18394	0	0	0	21648	0	0	0	113624	0	0	0	6120	0	0
2 219677761 T G	2	219677761	rs139944377	T	G	gnomAD Exomes	PASS	NA	ENST00000258415.4	p.Leu320Arg	p.Leu320Arg	c.959T>G	missense_variant		NA	Uncertain Significance	1	251266	3.97985e-06	0	0	1	16238	0	0	0	34586	0	0	0	10072	0	0	0	18390	0	0	0	21630	0	0	0	113618	0	0	0	6116	0	0
2 219677743 T C	2	219677743	rs1203857669	T	C	gnomAD Exomes	PASS	NA	ENST00000258415.4	p.Leu314Ser	p.Leu314Ser	c.941T>C	missense_variant		NA	Uncertain Significance	1	251344	3.97861e-06	0	0	0	16254	0	0	0	34590	0	0	0	10076	0	0	0	18390	0	0	0	21642	0	0	1	113650	0	0	0	6126	0	0
2 219678901 A C	2	219678901	rs1245201394	A	C	gnomAD Exomes	PASS	NA	ENST00000258415.4	p.Glu392Ala	p.Glu392Ala	c.1175A>C	missense_variant	Uncertain significance	500465	Uncertain Significance	1	251350	3.97852e-06	0	0	0	16248	0	0	0	34588	0	0	0	10074	0	0	0	18394	0	0	0	21642	0	0	1	113652	0	0	0	6138	0	0
2 219678747 T C	2	219678747	rs1270852279	T	C	gnomAD Exomes	PASS	NA	ENST00000258415.4	p.Ser341Pro	p.Ser341Pro	c.1021T>C	missense_variant		NA	Uncertain Significance	1	251388	3.97791e-06	0	0	0	16254	0	0	0	34582	0	0	0	10078	0	0	0	18394	0	0	0	21646	0	0	1	113686	0	0	0	6134	0	0
2 219674321 G A	2	219674321	rs768073784	G	A	gnomAD Exomes	PASS	NA	ENST00000258415.4	p.Gly93Ser	p.Gly93Ser	c.277G>A	missense_variant		NA	Uncertain Significance	1	251426	3.97731e-06	0	0	1	16256	0	0	0	34592	0	0	0	10078	0	0	0	18394	0	0	0	21646	0	0	0	113704	0	0	0	6140	0	0
2 219674453 C T	2	219674453	rs72551312	C	T	gnomAD Exomes	PASS	NA	ENST00000258415.4	p.Arg137Trp	p.Arg137Trp	c.409C>T	missense_variant	Conflicting interpretations of pathogenicity	65867	Uncertain Significance	11	251112	4.38052e-05	0	0	0	16252	0	0	0	34578	0	0	0	10058	0	0	7	18392	0	0	0	21624	0	0	4	113476	0	0	0	6126	0	0
2 219679439 C T	2	219679439	rs72551322	C	T	gnomAD Exomes,gnomAD Genomes	PASS	PASS	ENST00000258415.4	p.Arg479Cys	p.Arg479Cys	c.1435C>T	missense_variant	Conflicting interpretations of pathogenicity	4254	Uncertain Significance	12	282188	4.25248e-05	0	0	2	24738	0	0	2	35424	0	0	0	10362	0	0	3	19950	0	0	0	25100	0	0	4	128792	0	0	1	7206	0	0
2 219674454 G A	2	219674454	rs587778818	G	A	gnomAD Exomes,gnomAD Genomes	PASS	PASS	ENST00000258415.4	p.Arg137Gln	p.Arg137Gln	c.410G>A	missense_variant	Conflicting interpretations of pathogenicity	65929	Uncertain Significance	11	282484	3.89403e-05	0	0	3	24966	0	0	2	35430	0	0	0	10340	0	0	4	19952	0	0	0	25094	0	0	2	128878	0	0	0	7212	0	0
2 219679439 C G	2	219679439	rs72551322	C	G	gnomAD Exomes,gnomAD Genomes	PASS	PASS	ENST00000258415.4	p.Arg479Gly	p.Arg479Gly	c.1435C>G	missense_variant	Conflicting interpretations of pathogenicity	4267	Uncertain Significance	4	282188	1.41749e-05	0	0	0	24738	0	0	1	35424	0	0	0	10362	0	0	0	19950	0	0	0	25100	0	0	3	128792	0	0	0	7206	0	0
2 219674433 T A	2	219674433	rs1169227791	T	A	gnomAD Exomes	PASS	NA	ENST00000258415.4	p.Met130Lys	p.Met130Lys	c.389T>A	missense_variant		NA	Uncertain Significance	1	251332	3.9788e-06	0	0	0	16256	0	0	0	34584	0	0	0	10068	0	0	1	18394	0	0	0	21640	0	0	0	113642	0	0	0	6132	0	0
[truncated: 6 more columns]

## Sheet: 106_Model_AF
VariantID	VEP annotation	Transcript.Consequence	Protein.Consequence	Mutalyzer Protein Descr.	AFR_AF	AMR_AF	EAS_AF	FIN_AF	EUR_AF	SAS_AF
2-219677818-C-T	missense_variant	c.1016C>T	p.Thr339Met	p.(Thr339Met)	0.000121605	0.000113811	0.000100351	0	0.000109887	3.30186e-05
2-219677818-CG-C	frameshift_variant	c.1017+1delG			0	0	0	0	8.92937e-06	0
2-219678747-T-C	missense_variant	c.1021T>C	p.Ser341Pro	p.(Ser341Pro)	0	0	0	0	8.79616e-06	0
2-219678754-C-T	missense_variant	c.1028C>T	p.Thr343Met	p.(Thr343Met)	4.00545e-05	0.000479792	5.01203e-05	0	0.00012392	6.53253e-05
2-219678798-C-T	stop_gained	c.1072C>T	p.Gln358Ter	p.(Gln358*)	0	0	0.000326193	0	0	0
2-219646907-T-TGGCTGCGCTG	frameshift_variant	c.11_20dupTGGGCTGCGC	p.Arg8GlyfsTer176	p.(Arg8Glyfs*176)	0	0	0	0	3.08005e-05	0
2-219678848-GC-G	frameshift_variant	c.1126delC	p.Gln376SerfsTer32	p.(Gln376Serfs*32)	6.15233e-05	0	0	0	0	0
2-219678888-G-A	missense_variant	c.1162G>A	p.Ala388Thr	p.(Ala388Thr)	0	8.67303e-05	0	0	0	0
2-219678901-A-C	missense_variant	c.1175A>C	p.Glu392Ala	p.(Glu392Ala)	0	0	0	0	8.79879e-06	0
2-219678903-ACT-A	frameshift_variant	c.1180_1181delCT	p.Leu394AlafsTer18	p.(Leu394Alafs*18)	0	0	0	0	8.79987e-06	0
2-219678907-T-C	missense_variant	c.1181T>C	p.Leu394Pro	p.(Leu394Pro)	0	2.89134e-05	0	0	0	0
2-219678909-C-A	missense_variant	c.1183C>A	p.Arg395Ser	p.(Arg395Ser)	0	0	0	0	1.76106e-05	0
2-219678909-C-T	missense_variant	c.1183C>T	p.Arg395Cys	p.(Arg395Cys)	4.00898e-05	0.000507958	0	0.000278773	0.000379874	9.7988e-05
2-219678911-G-A	splice_donor_variant	c.1184+1G>A			0	0	0	0	0.00017825	0.000718625
2-219678910-G-A	missense_variant	c.1184G>A	p.Arg395His	p.(Arg395His)	0	0	0	0	2.32544e-05	0
2-219679131-C-T	missense_variant	c.1213C>T	p.Arg405Trp	p.(Arg405Trp)	0	2.89084e-05	0	0	8.79075e-06	3.26627e-05
2-219679132-G-A	missense_variant	c.1214G>A	p.Arg405Gln	p.(Arg405Gln)	6.15157e-05	2.89084e-05	0.000326193	0	8.79075e-06	0
2-219679182-G-A	splice_donor_variant	c.1263+1G>A			0	2.82167e-05	5.01153e-05	0	4.64447e-05	0
2-219679182-G-T	splice_donor_variant	c.1263+1G>T			0	0	0	0	6.48172e-05	0
2-219679183-T-C	splice_donor_variant	c.1263+2T>C			0	0	0	0	0	6.53253e-05
2-219679267-G-A	splice_acceptor_variant	c.1264-1G>A			0	0	0	0	0	3.26627e-05
2-219679268-A-G	missense_variant	c.1264A>G	p.Thr422Ala	p.(Thr422Ala)	0	0	0	0	0	3.26627e-05
2-219679271-C-T	stop_gained	c.1267C>T	p.Gln423Ter	p.(Gln423*)	0	0	0	0	8.80096e-06	0
2-219679304-G-C	missense_variant	c.1300G>C	p.Asp434His	p.(Asp434His)	0	0	0	0	6.48677e-05	0
2-219679305-A-C	missense_variant	c.1301A>C	p.Asp434Ala	p.(Asp434Ala)	0	0	0	0	6.50449e-05	0
2-219679337-C-T	stop_gained	c.1333C>T	p.Gln445Ter	p.(Gln445*)	0	0	0	0	8.82815e-06	0
2-219679340-C-T	missense_variant	c.1336C>T	p.Pro446Ser	p.(Pro446Ser)	0	0	0	0	0	6.53253e-05
2-219679339-GC-G	frameshift_variant	c.1339delC	p.His447ThrfsTer4	p.(His447Thrfs*4)	0	2.89134e-05	0	0	0	0
2-219679346-C-A	missense_variant	c.1342C>A	p.Arg448Ser	p.(Arg448Ser)	0	0.000115654	0	0	0	0
2-219679346-C-T	missense_variant	c.1342C>T	p.Arg448Cys	p.(Arg448Cys)	0	0	0.000108755	0	8.83439e-06	0.000195976
2-219679347-G-A	missense_variant	c.1343G>A	p.Arg448His	p.(Arg448His)	0.000412882	2.82215e-05	0	3.98184e-05	7.77811e-06	3.26627e-05
2-219679347-G-T	missense_variant	c.1343G>T	p.Arg448Leu	p.(Arg448Leu)	6.44995e-05	0	5.43774e-05	0	0	0
2-219679353-T-C	missense_variant	c.1349T>C	p.Leu450Pro	p.(Leu450Pro)	0	0	0	0	8.84001e-06	0
2-219679373-A-AC	frameshift_variant	c.1374dupC	p.Arg459GlnfsTer62	p.(Arg459Glnfs*62)	0	0	0	0	8.83018e-06	0
2-219679385-C-T	stop_gained	c.1381C>T	p.Gln461Ter	p.(Gln461*)	0	0	0	0	8.8269e-06	0
2-219679407-C-T	missense_variant	c.1403C>T	p.Pro468Leu	p.(Pro468Leu)	0	0	5.43715e-05	0	0	0
2-219679419-G-C	missense_variant	c.1415G>C	p.Gly472Ala	p.(Gly472Ala)	0	0	0.00140337	0	0	0
2-219679424-C-T	missense_variant	c.1420C>T	p.Arg474Trp	p.(Arg474Trp)	0	2.89251e-05	0.00016315	0	1.76669e-05	0
2-219679425-G-A	missense_variant	c.1421G>A	p.Arg474Gln	p.(Arg474Gln)	0	0	5.43774e-05	0	1.76619e-05	3.26627e-05
2-219679439-C-G	missense_variant	c.1435C>G	p.Arg479Gly	p.(Arg479Gly)	0	2.82294e-05	0	0	2.32934e-05	0
2-219679439-C-T	missense_variant	c.1435C>T	p.Arg479Cys	p.(Arg479Cys)	8.08473e-05	5.64589e-05	0.000150376	0	3.10578e-05	0
2-219679441-C-CA	frameshift_variant	c.1438dupA	p.Arg480LysfsTer41	p.(Arg480Lysfs*41)	0	0	0	0	6.48508e-05	0
2-219679448-G-C	missense_variant	c.1444G>C	p.Ala482Pro	p.(Ala482Pro)	0	0	0	0	8.81881e-06	0
2-219679448-G-T	missense_variant	c.1444G>T	p.Ala482Ser	p.(Ala482Ser)	0.000114705	0	0	0	0	0
2-219679633-G-A	splice_acceptor_variant	c.1477-1G>A			0	0	0	0	8.79044e-06	0
2-219679632-A-C	splice_acceptor_variant	c.1477-2A>C			0	0	5.43656e-05	0	0	0
2-219679635-TGATCCAGAAGTACAAGGTGGTCCTGGCCCCG-T	frameshift_variant	c.1481_1511delTCCAGAAGTACAAGGTGGTCCTGGCCCCGGA	p.Ile494ArgfsTer5	p.(Ile494Argfs*5)	0	0	0	0	0	3.26627e-05
2-219679648-CA-C	frameshift_variant	c.1493delA	p.Lys498ArgfsTer11	p.(Lys498Argfs*11)	0	0	0	0	8.79013e-06	0
2-219679730-C-T	stop_gained	c.1573C>T	p.Gln525Ter	p.(Gln525*)	0	2.89101e-05	0	0	0	0
2-219647065-C-T	stop_gained	c.160C>T	p.Gln54Ter	p.(Gln54*)	0	0	5.4603e-05	0	0	0
2-219646906-A-G	start_lost	c.1A>G	p.Met1?	p.?	0	0	0	0	0	4.43066e-05
2-219674327-A-G	start_lost	c.1A>G	p.Met1?	p.?	4.00898e-05	0	0	0	3.09751e-05	0
2-219646924-GC-G	frameshift_variant	c.20delC	p.Ala7GlyfsTer3	p.(Ala7Glyfs*3)	0	0	0	0	6.49604e-05	0
2-219646927-A-AG	frameshift_variant	c.24dupG	p.Leu9AlafsTer172	p.(Leu9Alafs*172)	6.65868e-05	0	0	0	0	0
2-219674321-G-A	missense_variant	c.277G>A	p.Gly93Ser	p.(Gly93Ser)	6.15157e-05	0	0	0	0	0
2-219646907-T-C	start_lost	c.2T>C	p.Met1?	p.?	0	0	0	0	0	0.00124047
2-219674347-GC-G	frameshift_variant	c.305delC	p.Pro102LeufsTer5	p.(Pro102Leufs*5)	0	0	0.000108731	0	0	0
2-219646937-G-A	stop_gained	c.32G>A	p.Trp11Ter	p.(Trp11*)	0	0	0	0	1.52472e-05	0
2-219646938-G-A	stop_gained	c.33G>A	p.Trp11Ter	p.(Trp11*)	0	0	0	0	1.99681e-05	0
2-219674416-C-G	stop_gained	c.372C>G	p.Tyr124Ter	p.(Tyr124*)	0	2.89118e-05	0	0	0	0
2-219674411-AAGTACCC-A	frameshift_variant	c.373_379delCCAGTAC	p.Pro125GlyfsTer16	p.(Pro125Glyfs*16)	0	0	5.43656e-05	0	0	0
2-219674423-C-T	missense_variant	c.379C>T	p.Arg127Trp	p.(Arg127Trp)	0.000320513	8.46549e-05	0.000200501	0	3.09919e-05	0
2-219674424-G-A	missense_variant	c.380G>A	p.Arg127Gln	p.(Arg127Gln)	4.00737e-05	0	0	3.98279e-05	2.32464e-05	0
2-219674433-T-A	missense_variant	c.389T>A	p.Met130Lys	p.(Met130Lys)	0	0	5.43656e-05	0	0	0
2-219674443-GA-G	frameshift_variant	c.401delA	p.Lys134ArgfsTer9	p.(Lys134Argfs*9)	0	0	0	0	0	3.26669e-05
2-219674453-C-T	missense_variant	c.409C>T	p.Arg137Trp	p.(Arg137Trp)	0	0	0.0003806	0	3.52497e-05	0
2-219674454-G-A	missense_variant	c.410G>A	p.Arg137Gln	p.(Arg137Gln)	0.000120163	5.64493e-05	0.000200481	0	1.55186e-05	0
2-219674476-TG-T	frameshift_variant	c.435delG	p.Pro146ArgfsTer16	p.(Pro146Argfs*16)	0	0	0	0	8.83283e-06	0
2-219674491-G-A	splice_donor_variant	c.446+1G>A			0	0	0	0	8.87595e-06	0
2-219646947-A-AG	frameshift_variant	c.46dupG	p.Ala16GlyfsTer165	p.(Ala16Glyfs*165)	0	0	0	0	1.95366e-05	0
2-219676971-G-A	missense_variant	c.473G>A	p.Arg158His	p.(Arg158His)	4.00673e-05	0.000112867	0	0	1.54847e-05	0
2-219676973-C-T	stop_gained	c.475C>T	p.Gln159Ter	p.(Gln159*)	0	0	0	0	2.63736e-05	0
2-219676995-TG-T	frameshift_variant	c.498delG	p.Lys167SerfsTer15	p.(Lys167Serfs*15)	0	0	0	0	0	0
2-219677022-CG-C	frameshift_variant	c.526delG	p.Asp176MetfsTer6	p.(Asp176Metfs*6)	0	0	0	0	0	0.000261301
2-219677060-C-T	stop_gained	c.562C>T	p.Arg188Ter	p.(Arg188*)	6.15157e-05	0.000346901	5.43656e-05	4.61979e-05	0	0
2-219677079-CAG-C	frameshift_variant	c.586_587delAG	p.Ser196CysfsTer91	p.(Ser196Cysfs*91)	0	0	0	0	1.75818e-05	0
2-219677091-CG-C	frameshift_variant	c.597delG	p.Asn200ThrfsTer39	p.(Asn200Thrfs*39)	0	0	0	0.000138607	0	0
2-219677099-C-T	stop_gained	c.601C>T	p.Gln201Ter	p.(Gln201*)	0	0	0	0	8.79167e-06	0
2-219677141-G-T	stop_gained	c.643G>T	p.Glu215Ter	p.(Glu215*)	0	2.89084e-05	0	0	0	0
2-219677144-G-C	missense_variant	c.646G>C	p.Ala216Pro	p.(Ala216Pro)	0	0	0	0	5.28299e-05	6.53296e-05
2-219677291-GTTCGAGAAACGCA-G	frameshift_variant	c.666_678delCGAGAAACGCATT	p.Phe222LeufsTer13	p.(Phe222Leufs*13)	0.000120173	0	0	0	0	0
2-219677302-G-A	missense_variant	c.674G>A	p.Arg225His	p.(Arg225His)	0	0.000112867	5.01153e-05	0	7.74449e-06	0
2-219646967-G-GC	frameshift_variant	c.67dupC	p.His23ProfsTer158	p.(His23Profs*158)	0	3.99074e-05	0	0	0	0
2-219677319-C-T	stop_gained	c.691C>T	p.Arg231Ter	p.(Arg231*)	0	0	0.000641026	0	0	0
2-219677322-TC-T	frameshift_variant	c.696delC	p.Ile233SerfsTer6	p.(Ile233Serfs*6)	0	0	0	0	8.79136e-06	0
2-219677373-C-T	stop_gained	c.745C>T	p.Gln249Ter	p.(Gln249*)	0	0	0	0	7.74114e-06	6.53253e-05
2-219677404-A-G	missense_variant	c.776A>G	p.Lys259Arg	p.(Lys259Arg)	0	0	5.01253e-05	0	3.09684e-05	0
2-219677402-CA-C	frameshift_variant	c.776delA	p.Lys259SerfsTer27	p.(Lys259Serfs*27)	0	0	0	0	0	0
2-219677425-C-CT	frameshift_variant	c.800dupT	p.Trp268LeufsTer20	p.(Trp268Leufs*20)	0	0	0	0	8.79183e-06	0
2-219677436-C-T	stop_gained	c.808C>T	p.Arg270Ter	p.(Arg270*)	0.000123031	0	0	0	1.7584e-05	3.26627e-05
2-219677436-C-CGAT	stop_gained	c.809_811dupGAT	p.Arg270_Tyr271insTer	p.(Tyr271*)	0	0	0	0	6.48172e-05	0
2-219677446-AT-A	frameshift_variant	c.819delT	p.Asp273GlufsTer13	p.(Asp273Glufs*13)	0	0	0	0	8.79214e-06	0
2-219677453-G-A	stop_gained	c.825G>A	p.Trp275Ter	p.(Trp275*)	0	0	0	0	8.79198e-06	0
2-219677473-G-A	splice_donor_variant	c.844+1G>A			0	0	0	0	2.3231e-05	0
2-219677473-G-C	splice_donor_variant	c.844+1G>C			0	0	0	0	0	3.26627e-05
2-219677473-G-T	splice_donor_variant	c.844+1G>T			0.000114863	0	0	0	0	0
2-219677646-G-A	splice_acceptor_variant	c.845-1G>A			0	0	0	0	3.51846e-05	0
2-219677652-A-T	stop_gained	c.850A>T	p.Lys284Ter	p.(Lys284*)	0	0	0	0	3.51809e-05	0
2-219677673-G-T	stop_gained	c.871G>T	p.Glu291Ter	p.(Glu291*)	0	0	0	0	0	0
2-219677688-C-T	stop_gained	c.886C>T	p.Gln296Ter	p.(Gln296*)	0.000160192	0	0	0	0	0
2-219677719-AG-A	frameshift_variant	c.919delG	p.Val307CysfsTer38	p.(Val307Cysfs*38)	0	0	0	0	8.79894e-06	0
2-219677743-T-C	missense_variant	c.941T>C	p.Leu314Ser	p.(Leu314Ser)	0	0	0	0	8.79894e-06	0
2-219677744-ACTGGC-A	frameshift_variant	c.944_948delTGGCC	p.Leu315GlnfsTer15	p.(Leu315Glnfs*15)	0.000123062	8.67303e-05	0	0	0	0
2-219677761-T-G	missense_variant	c.959T>G	p.Leu320Arg	p.(Leu320Arg)	6.15839e-05	0	0	0	0	0
2-219677787-CT-C	frameshift_variant	c.986delT	p.Leu329ArgfsTer16	p.(Leu329Argfs*16)	0	0	0	0	0	6.5368e-05
2-219678874-T-A	missense_variant	c.1148T>A	p.Met383Lys	p.(Met383Lys)	0	0.00124161	0	0	0	0
	Pooled AF				0.00245115	0.00375835	0.00474539	0.000543224	0.00206903	0.00327766
	Prevalence: estimates/100,000				0.600815	1.41252	2.25188	0.0295093	0.428087	1.0743
	Prevalence: 1/estimates				166440	70795.4	44407.4	3.38877e+06	233597	93083.5
